# Supplementary material for: Transcriptome analyses of liver in newly-hatched chicks during the metabolic perturbation of fasting and re-feeding reveals THRSPA as the key lipogenic transcription factor
Source: BMC Genomics. 2020 Jan 31;21:109. doi: 10.1186/s12864-020-6525-0 (PMC6995218; doi:10.1186/s12864-020-6525-0)
Supplement: Supplementary file 1 — Additional file 1: K-means clusters identified from four pairwise contrasts of fasting and refeeding conditions. A Microsoft Excel file containing two worksheets named: “K-means clusters_FDR adj P≤0.05” and “Plots of K-Means Clusters (C0-C9)”. The first worksheet provides an annotated list of the 196 DEGs assigned to 10 clusters (C0-C9) of functionally-related hepatic genes. Information is provided on each DEG including the RIGG oligo ID, gene symbol, gene description, log2 fold-change (FC) of pairwise contrasts of fasting (C1 and C2) and refeeding (C3 and C4) conditions, and the cluster number. The second worksheet contains a PowerPoint figure composed of 10 K-Means Clusters that differentially respond to fasting and refeeding conditions. [file 12864_2020_6525_MOESM1_ESM.xlsx]

## Sheet: K-means clusters_FDR adj P<0.05
Additional file 1. K-Means Cluster Analysis									Plots of relative gene expression for 10 K-means clusters
RIGG ID	Symbol	Gene Description	log2 FC-C1	log2 FC-C2	log2 FC-C3	log2 FC-C4	Cluster ID
RIGG00083	IP6K2	inositol hexaphosphate kinase 2	0.302566	0.613046	-0.472309	-0.660757	0
RIGG00111	SFRS5	splicing factor, arginine/serine-rich 5	0.51375	0.650527	-0.620039	-0.826858	0
RIGG02072	BNIP3	BCL2/adenovirus E1B 19kDa interacting protein 3	0.497202	0.884218	-0.832225	-1.05196	0
RIGG02968		0	0.330534	0.495244	-0.662347	-0.814969	0
RIGG03178	CAST	calpastatin	0.544383	0.439284	-0.453115	-0.43249	0
RIGG03696		0	0.522704	0.539663	-0.501811	-0.454504	0
RIGG03990	BVES	blood vessel epicardial substance; popeye domain containing 3	0.402607	0.294543	-0.273728	-0.27802	0
RIGG04071		0	0.362024	0.424666	-0.428743	-0.457384	0
RIGG04331	SAMD12	similar to sterile alpha motif domain containing 12	0.358238	0.338801	-0.433661	-0.35074	0
RIGG04454	CREB3L3	cAMP responsive element binding protein 3-like 3	0.819508	0.63846	-0.992884	-0.734154	0
RIGG07168	LYRM5	LYR motif containing 5	0.401535	0.541973	-0.413271	-0.783256	0
RIGG07556	CIDEA	cell death-inducing DFFA-like effector a	0.58448	0.543723	-0.806749	-0.809002	0
RIGG08068	SIGIRR	single immunoglobulin and toll-interleukin 1 receptor (TIR) domain	0.684673	0.522107	-0.883395	-0.797008	0
RIGG08507	HMOX2	heme oxygenase (decycling) 2	0.75517	0.566968	-0.42311	-0.689979	0
RIGG08933	SKAP2	src kinase associated phosphoprotein 2	0.238202	0.19848	-0.267633	-0.193741	0
RIGG09431	SESN1	sestrin 1	0.451006	0.497986	-0.536955	-0.629644	0
RIGG10089	CITED4	Cbp/p300-interacting transactivator, with Glu/Asp-rich carboxy-terminal domain, 4	0.473525	0.654331	-0.450415	-0.850323	0
RIGG10333	C1orf116	similar to Chromosome 1 open reading frame 116	0.509541	0.615067	-0.478054	-0.611327	0
RIGG10400		similar to Transmembrane protein 45b	0.582348	0.478301	-0.407161	-0.378197	0
RIGG11300	DNAJC12	DnaJ (Hsp40) homolog, subfamily C, member 12	0.603668	0.681971	-0.748992	-0.710317	0
RIGG11466	AGPHD1	similar to RIKEN cDNA C630028N24 gene	0.599261	0.705452	-0.393915	-0.720084	0
RIGG11943	MCEE	methylmalonyl CoA epimerase	0.543297	0.532694	-0.37526	-0.57678	0
RIGG12108	SIRT3	sirtuin (silent mating type information regulation 2 homolog) 3 (S. cerevisiae)	0.777741	0.713689	-0.606418	-0.702702	0
RIGG12929	TPST2	tyrosylprotein sulfotransferase 2	0.607664	0.828405	-0.792976	-0.961114	0
RIGG12986		0	0.488823	0.562789	-0.465937	-0.451015	0
RIGG12999	IRF8	interferon regulatory factor 8	0.729407	0.752099	-0.810905	-0.802023	0
RIGG13196	FTCD	formiminotransferase cyclodeaminase	0.556794	0.830383	-0.571042	-1.1152	0
RIGG13362	PANK1	pantothenate kinase 1	0.726281	0.779679	-0.882219	-0.679355	0
RIGG14346	FBXO18	F-box protein, helicase, 18	0.500618	0.586634	-0.541553	-0.641464	0
RIGG16763	ATP5S	ATP synthase, H+ transporting, mitochondrial F0 complex, subunit s (factor B)	0.359499	0.378773	-0.442853	-0.351123	0
RIGG17005	SIRT5	sirtuin (silent mating type information regulation 2 homolog) 5 (S. cerevisiae)	0.453306	0.570798	-0.714557	-0.593546	0
RIGG17062	HIPK2	homeodomain interacting protein kinase 2	0.525296	0.841028	-0.506086	-0.738342	0
RIGG17367	NCALD	neurocalcin delta	0.556987	0.808476	-0.86902	-0.957687	0
RIGG18428	PCMTD1	protein-L-isoaspartate (D-aspartate) O-methyltransferase domain containing 1	0.668143	0.557801	-0.680168	-0.755145	0
RIGG03443	LEAP2	liver expressed antimicrobial peptide 2	-1.74981	-2.56394	2.86154	2.48389	1
RIGG12121	HKDC1	hexokinase domain containing 1	-3.21655	-1.56622	4.1668	2.19978	1
RIGG13759	FADS2	fatty acid desaturase 2	-2.4705	-3.63401	2.32565	3.2406	1
RIGG15046	CYP51A1	cytochrome P450, family 51, subfamily A, polypeptide 1	-2.06319	-3.23829	3.60405	3.29966	1
RIGG15762	DIO2	deiodinase, iodothyronine, type II	-3.2358	-2.13281	2.18705	1.63539	1
RIGG18331	PLIN2	adipose differentiation-related protein	-2.62532	-3.23308	3.3655	3.25472	1
RIGG20222	SC4MOL	sterol-C4-methyl oxidase-like	-2.21199	-2.48557	3.43897	2.36222	1
RIGG06693	PGP	phosphoglycolate phosphatase	-0.830472	-0.948774	1.543	1.13387	2
RIGG06705	HSD17B7	hydroxysteroid (17-beta) dehydrogenase 7	-0.918183	-1.27488	1.74466	1.52081	2
RIGG09710		hypothetical protein LOC771392	-0.910327	-1.36852	1.55699	1.56703	2
RIGG10729	METTL23	methyltransferase like 23	-1.24625	-1.2588	1.28545	1.41285	2
RIGG11277	ANKH	0	-1.50937	-1.30754	1.43394	1.42874	2
RIGG13811	MPD	mevalonate diphosphate decarboxylase	-0.907488	-1.72058	1.674	1.78161	2
RIGG15958	JUN	jun oncogene	-1.00132	-0.910837	1.65544	1.20202	2
RIGG18764	CCT8	chaperonin containing TCP1, subunit 8 (theta)	-0.958478	-1.04004	1.40281	1.22823	2
RIGG19134	ODC1	ornithine decarboxylase 1	-0.997548	-1.12116	1.48485	1.39259	2
RIGG20027	ACTB	actin, beta	-1.05274	-0.87972	1.32576	0.936527	2
RIGG20336	PDHA1	pyruvate dehydrogenase (lipoamide) alpha 1	-1.3555	-1.0352	1.78684	1.09298	2
RIGG00265	SLC35C2	solute carrier family 35, member C2	0.475243	0.93615	-0.820926	-1.05509	3
RIGG00322	PRPS2	phosphoribosyl pyrophosphate synthetase 2	0.706815	1.51394	-1.21027	-1.81151	3
RIGG01060	AP3S2	0	0.687352	1.13639	-0.735143	-1.40082	3
RIGG01084		carbonyl reductase 1	0.576382	1.01374	-0.567736	-0.946102	3
RIGG05783	HMOX2	heme oxygenase (decycling) 2	0.933661	1.02065	-0.763365	-1.09486	3
RIGG06147	EPHB2	0	0.559826	0.983233	-0.612853	-0.846025	3
RIGG07692	CETP	cholesteryl ester transfer protein, plasma	0.888262	1.31437	-0.940072	-1.66217	3
RIGG09107	KYNU	kynureninase (L-kynurenine hydrolase)	1.13219	0.834344	-0.6324	-1.16686	3
RIGG09291	PPFIBP1	PTPRF interacting protein, binding protein 1 (liprin beta 1)	0.647774	1.33751	-0.834989	-1.08523	3
RIGG09638	CPB2	carboxypeptidase B2 (plasma)	0.775435	0.917838	-0.896368	-1.27092	3
RIGG10018	UTS2	preprourotensin II	0.698497	1.62525	-0.572557	-2.34854	3
RIGG10820	TMEM120A	transmembrane protein induced by tumor necrosis factor alpha	0.944723	0.900282	-0.917902	-0.881544	3
RIGG10846	COMT	catechol-O-methyltransferase	0.813992	0.958179	-0.921548	-1.23081	3
RIGG10932	ACO1	aconitase 1, soluble	0.573027	0.999968	-0.659572	-1.17959	3
RIGG11310	MAP2	microtubule-associated protein 2	0.763423	1.35879	-0.952551	-1.16687	3
RIGG11541	EIF4EBP1	eukaryotic translation initiation factor 4E binding protein 1	0.786189	1.35788	-0.454777	-1.27144	3
RIGG13051	ACAA1	acetyl-Coenzyme A acyltransferase 1 (peroxisomal 3-oxoacyl-Coenzyme A thiolase)	0.733625	0.983242	-0.660717	-0.964988	3
RIGG13163		methyltransferase like 7A	0.912909	1.85294	-1.01278	-1.64844	3
RIGG13954	KMO	kynurenine 3-monooxygenase (kynurenine 3-hydroxylase)	0.820405	1.49649	-0.829915	-1.69569	3
RIGG14099	SLC16A2	solute carrier family 16, member 2 (monocarboxylic acid transporter 8)	0.579609	1.05544	-0.710669	-1.05842	3
RIGG16439	ACAD11	acyl-Coenzyme A dehydrogenase family, member 11	0.787736	1.04166	-0.841993	-1.14224	3
RIGG19164		0	0.704979	1.29174	-0.895498	-1.08242	3
RIGG19255		arylsulfatase D	0.929528	1.56292	-0.638221	-1.71071	3
RIGG20060	IL15	interleukin 15	0.745688	0.996691	-0.721848	-1.00106	3		RBBP4
RIGG20265	PECR	peroxisomal trans-2-enoyl-CoA reductase	0.459596	1.24606	-0.413114	-1.20803	3		PSMA5
RIGG00058	KIAA0020	similar to Protein KIAA0020	-0.36846	-0.430735	0.579432	0.63661	4		PSMC6
RIGG00163		RNA binding motif protein, X-linked	-0.386677	-0.355121	0.436595	0.344697	4		PSMD7
RIGG00822	PSMA5	proteasome (prosome, macropain) subunit, alpha type, 5	-0.364085	-0.755968	0.428471	0.749538	4		MAPK6
RIGG00892	RBBP4	retinoblastoma binding protein 4	-0.368421	-0.387438	0.43463	0.563587	4		PSMA7
RIGG01954	TYMS	thymidylate synthetase	-0.75461	-0.864413	0.780063	1.27683	4		PSMD6
RIGG02615	YARS	tyrosyl-tRNA synthetase	-0.894753	-0.719173	0.561313	0.836299	4		GMNN
RIGG03228		0	-0.81893	-0.756893	0.86279	1.0748	4		AMD1
RIGG03427	EIF4H	eukaryotic translation initiation factor 4H	-0.562993	-0.821202	0.744541	0.811371	4
RIGG03564	DYNLT1	t-complex-associated-testis-expressed 1-like 1	-0.518739	-0.559306	0.670972	0.725829	4
RIGG04056		selenoprotein S	-0.456481	-0.477721	0.671319	0.621773	4
RIGG04296	PSMC6	proteasome (prosome, macropain) 26S subunit, ATPase, 6	-0.427442	-0.639009	0.534271	0.675327	4
RIGG04510	CCT4	chaperonin containing TCP1, subunit 4 (delta)	-0.647148	-0.662966	0.960982	1.05497	4
RIGG04681		hypothetical gene supported by BX933423	-0.629506	-0.54571	1.20024	0.59034	4
RIGG06250		0	-0.425216	-0.496932	0.616825	0.499562	4
RIGG06576		small nuclear ribonucleoprotein polypeptide G	-0.676016	-0.818311	0.669054	0.799019	4
RIGG06691	Septin 7	0	-0.44119	-0.51133	0.586551	0.491438	4
RIGG07154	RAB6A	RAB6A, member RAS oncogene family	-0.715416	-0.768537	0.734193	0.938865	4
RIGG08808		ring finger protein 8	-0.544441	-0.427338	0.522183	0.405563	4
RIGG08988	ARPC2	actin related protein 2/3 complex, subunit 2, 34kDa	-0.452746	-0.816966	0.548187	0.798996	4
RIGG09911		high-mobility group nucleosomal binding domain 2	-0.622065	-1.0173	0.630965	1.31407	4
RIGG10109	PSMD7	proteasome (prosome, macropain) 26S subunit, non-ATPase, 7	-0.477535	-0.659617	0.623945	0.90082	4
RIGG10229	KARS	Lysyl-tRNA synthetase	-0.335347	-0.401334	0.470384	0.531608	4
RIGG11177	RAN	RAN, member RAS oncogene family	-0.5877	-0.935628	0.680303	0.917091	4
RIGG11237		tyrosine 3-monooxygenase/tryptophan 5-monooxygenase activation protein, epsilon polypeptide	-0.555458	-0.616812	0.575297	0.769317	4
RIGG11638	AIMP2	similar to multisynthetase complex p38 auxiliary component	-0.583834	-0.466193	0.961536	0.612852	4
RIGG12389	MAPK6	mitogen-activated protein kinase 6	-0.599876	-0.786102	1.12527	0.940332	4
RIGG12634	PSMA7	proteasome (prosome, macropain) subunit, alpha type, 7	-0.443657	-0.899487	0.590802	0.96219	4
RIGG13345	MESDC1	mesoderm development candidate 1	-0.715805	-0.760857	1.18887	1.1061	4
RIGG13715	KDELR2	KDEL (Lys-Asp-Glu-Leu) endoplasmic reticulum protein retention receptor 2	-0.566699	-1.02541	0.797188	0.984335	4
RIGG13841	PSMD6	proteasome (prosome, macropain) 26S subunit, non-ATPase, 6	-0.435	-0.520112	0.465058	0.534131	4
RIGG13900	RHBDF1	rhomboid 5 homolog 1 (Drosophila)	-0.682261	-0.589455	0.896291	0.65786	4
RIGG14715	RAB1A	RAB1A, member RAS oncogene family	-0.558346	-0.850587	0.660657	0.942609	4
RIGG14719		guanine nucleotide binding protein (G protein), gamma 5	-0.41615	-0.859657	0.509341	0.779769	4
RIGG15545	HSP90AB1	heat shock 90kDa protein 1, beta	-0.665606	-0.881897	1.01111	0.948854	4
RIGG15686	PFN2	profilin 2	-0.755679	-0.57888	0.580091	0.626636	4
RIGG16947	C9orf64	similar to chromosome 9 open reading frame 64	-0.273754	-0.449129	0.425164	0.474634	4
RIGG17496	GMNN	geminin, DNA replication inhibitor	-0.476631	-0.506001	0.675745	0.744473	4
RIGG17839		nucleoporin 50kDa	-0.439926	-0.585577	0.581079	0.834648	4
RIGG17881	UBE2K	huntingtin interacting protein 2	-0.490191	-0.965557	0.569533	0.968893	4
RIGG17981		splicing factor, arginine/serine-rich 7, 35kDa	-0.5639	-0.464901	0.709449	0.63106	4
RIGG18216	NUS1	similar to Hypothetical protein D10Ertd438e	-0.458219	-0.348184	0.525188	0.342529	4
RIGG18420	MCM4	minichromosome maintenance complex component 4	-0.698623	-0.498933	0.941462	0.841699	4
RIGG18907	AZIN1	antizyme inhibitor 1	-1.05212	-0.622682	0.903851	0.736311	4
RIGG19699	TRNT1	similar to tRNA-nucleotidyltransferase	-0.349354	-0.531489	0.665183	0.53856	4
RIGG20089		amyloid beta precursor protein binding protein 1	-0.772682	-0.835459	0.76706	1.11646	4
RIGG20125		chaperonin containing TCP1, subunit 6A (zeta 1)	-0.621799	-0.842224	0.82877	1.26214	4
RIGG20134	METAP2	methionyl aminopeptidase 2	-0.550029	-0.546125	0.674484	0.681284	4
RIGG20241	CD151	CD151 molecule (Raph blood group)	-0.598617	-0.699539	0.457008	0.800369	4
RIGG20295	NUBP2	nucleotide binding protein 2 (MinD homolog, E. coli)	-0.527641	-0.610476	0.42635	0.623974	4
RIGG20299	YWHAH	tyrosine 3-monooxygenase/tryptophan 5-monooxygenase activation protein, eta polypeptide	-0.689274	-0.665689	0.844446	0.670052	4
RIGG20310	SKP2	S-phase kinase-associated protein 2 (p45)	-0.353848	-0.44085	0.599264	0.597656	4
RIGG20344	CCT5	chaperonin containing TCP1, subunit 5 (epsilon)	-0.665556	-0.857403	0.998273	0.998979	4
RIGG20347	AMD1	adenosylmethionine decarboxylase 1	-0.607899	-1.00388	0.538662	0.828656	4
RIGG18782	ME1	malic enzyme 1, NADP(+)-dependent, cytosolic	-2.75152	-4.74234	2.78116	4.84239	5
RIGG19635	THRSPA	thyroid hormone responsive spot 14 protein alpha	-4.4623	-6.18817	4.88813	5.9866	5
RIGG00162	ACSBG2	acyl-CoA synthetase bubblegum family member 2	-1.70204	-1.59173	2.49478	2.12789	6
RIGG06344		0	-1.48897	-1.95459	1.63764	2.33683	6
RIGG06784		hypothetical LOC417566	-1.83319	-2.24885	2.06033	2.03884	6
RIGG07029		0	-1.26079	-1.89238	2.12517	1.7561	6
RIGG11373	AACS	acetoacetyl-CoA synthetase	-1.61326	-2.00968	2.67744	1.87946	6
RIGG13948	NSDHL	NAD(P) dependent steroid dehydrogenase-like	-1.23633	-1.93485	1.99292	1.96601	6
RIGG15326	BATF3	similar to Jun dimerization protein p21SNFT	-1.7191	-1.44693	2.17131	1.71834	6
RIGG15914	DHCR24	24-dehydrocholesterol reductase	-1.0382	-1.70125	2.02354	1.89828	6
RIGG16677	ELOVL6	ELOVL family member 6, elongation of long chain fatty acids (FEN1/Elo2, SUR4/Elo3-like, yeast)	-1.70331	-2.4332	2.23886	2.85108	6
RIGG19132	RRM2	ribonucleotide reductase M2 polypeptide	-1.30618	-1.84502	1.90009	3.03012	6
RIGG19715	INSIG1	insulin induced gene 1	-1.48751	-2.33171	2.43356	1.77291	6
RIGG20261	LSS	lanosterol synthase (2,3-oxidosqualene-lanosterol cyclase)	-1.51537	-1.95768	2.28209	2.21407	6
RIGG00156	FKBP5	FK506 binding protein 5	1.62038	1.42351	-1.38688	-1.43194	7
RIGG00950	VSNL1	visinin-like 1	1.17939	1.04514	-1.67907	-1.22465	7
RIGG04674	UPP2	uridine phosphorylase 2	1.74195	1.15656	-1.22349	-1.17278	7
RIGG07645	TAT	tyrosine aminotransferase	1.22119	1.19638	-1.38027	-1.45178	7
RIGG07986	IDO2	indoleamine-pyrrole 2,3 dioxygenase-like 1	1.27133	1.48214	-1.07266	-1.78049	7
RIGG08550	SLC16A5	solute carrier family 16, member 5 (monocarboxylic acid transporter 6)	1.15981	1.45404	-1.4599	-1.42338	7
RIGG08960	SLC25A29	solute carrier family 25, member 29	1.0798	0.589993	-0.936149	-1.01041	7
RIGG09777	CEPT1	choline/ethanolamine phosphotransferase 1	0.883702	1.35405	-1.49958	-1.40542	7
RIGG10930	ACOX1	acyl-Coenzyme A oxidase 1, palmitoyl	0.920345	1.15281	-1.30906	-1.15822	7
RIGG14282		coenzyme Q10 homolog B (S. cerevisiae)	1.08861	0.880982	-1.01295	-0.963291	7
RIGG14657	PDCD4	programmed cell death 4	0.650504	0.950439	-1.22839	-1.15178	7
RIGG15816	ACSL1	acyl-CoA synthetase long-chain family member 1	0.79169	0.791461	-1.14565	-0.96093	7
RIGG18171	LPIN2	lipin 2	1.00994	1.14665	-1.24444	-1.2128	7
RIGG18489		hypothetical gene supported by CR389209	0.875037	0.761967	-1.26275	-0.97506	7
RIGG19142	VSNL1	visinin-like 1	1.02615	1.02096	-1.30827	-1.10271	7
RIGG19368	PROZ	protein Z, vitamin K-dependent plasma glycoprotein	0.992668	1.0258	-1.18385	-1.35878	7
RIGG20019	TNFSF10	tumor necrosis factor (ligand) superfamily, member 10	1.3622	1.60494	-1.44175	-1.97646	7		ELOVL5
RIGG20345	EPCAM	tumor-associated calcium signal transducer 1	1.05898	0.847921	-1.31581	-0.911628	7		LPCAT3
RIGG00965		similar to Zgc:73406 protein	-0.776712	-0.850026	1.12766	1.08682	8		PGM1
RIGG01140	ELOVL5	ELOVL family member 5, elongation of long chain fatty acids (FEN1/Elo2, SUR4/Elo3-like, yeast)	-1.06678	-1.5041	1.11067	0.978139	8		GPI
RIGG03083		0	-0.986197	-1.47457	0.996533	1.76343	8
RIGG05433	LPCAT3	membrane bound O-acyltransferase domain containing 5	-0.892866	-1.26203	1.22353	1.43501	8
RIGG06063		phosphoglycerate kinase 1	-0.641505	-1.34344	1.30483	1.50558	8
RIGG06066		tubulin, alpha 1c	-0.888035	-1.18898	1.11988	2.01448	8
RIGG08928	PGM1	phosphoglucomutase 1	-0.927509	-1.6978	1.14307	2.00037	8
RIGG09793	PCNA	proliferating cell nuclear antigen	-0.771407	-1.06378	1.10975	1.22605	8
RIGG12192	TBCA	tubulin folding cofactor A	-0.774712	-1.33526	0.88837	1.26284	8
RIGG12652	TMEM49	transmembrane protein 49	-1.02066	-1.36285	1.00295	1.81557	8
RIGG14668	RSU1	Ras suppressor protein 1	-0.922535	-0.96197	1.22372	0.948758	8
RIGG15633	C14orf1	similar to UPF0143 protein C14orf1 (HSPC288) (AD-011) (x0006)	-0.94751	-1.01697	1.22806	1.34137	8
RIGG16318	DYNC1LI1	dynein, cytoplasmic, light intermediate polypeptide 1	-0.870367	-1.1565	1.13042	1.43111	8
RIGG17155	ANKH	ankylosis, progressive homolog (mouse)	-1.03472	-1.08909	1.00513	1.01776	8
RIGG18197		gap junction protein, alpha 1, 43kDa	-0.992591	-1.11445	1.22457	1.1607	8
RIGG19390	A2LD1	hypothetical LOC418773	-1.61351	-1.74316	1.07874	1.65037	8
RIGG19880	GRAMD1B	hypothetical protein LOC769528	-0.783054	-1.26352	0.972857	1.5217	8
RIGG20088	GPI	glucose phosphate isomerase	-0.71972	-1.31133	1.04681	1.75105	8
RIGG01027		similar to Pnpo protein	1.49704	1.80219	-1.70647	-2.0007	9
RIGG02153	IGFBP2	insulin-like growth factor binding protein 2, 36kDa	1.31416	3.44807	-1.7886	-3.19261	9
RIGG03555	HADHB	hydroxyacyl-Coenzyme A dehydrogenase/3-ketoacyl-Coenzyme A thiolase/enoyl-Coenzyme A hydratase (trifunctional protein), beta subunit	1.19936	2.31267	-1.03289	-2.29132	9
RIGG03888		hypothetical protein LOC771069	1.43019	2.15411	-1.30083	-1.96732	9
RIGG04084	UPP2	uridine phosphorylase 2	2.70391	2.47633	-2.48634	-2.60684	9
RIGG04319		0	1.18039	1.74766	-1.70818	-1.94325	9
RIGG05375	LDHB	lactate dehydrogenase B	1.36732	2.62039	-0.799902	-2.89847	9
RIGG06180	EHHADH	enoyl-Coenzyme A, hydratase/3-hydroxyacyl Coenzyme A dehydrogenase	1.02989	2.40867	-1.01979	-2.04969	9
RIGG08672		alanine-glyoxylate aminotransferase 2-like 1	1.45458	1.84435	-1.36113	-2.19835	9
RIGG11729	ATIC	5-aminoimidazole-4-carboxamide ribonucleotide formyltransferase/IMP cyclohydrolase	1.13542	2.04299	-1.34578	-1.67134	9
RIGG13015		cytochrome P450, family 2, subfamily C, polypeptide 18	1.43697	2.66263	-0.99148	-2.51263	9
RIGG16276	HAL	histidine ammonia-lyase	1.23697	1.85008	-1.55651	-1.67794	9
RIGG16619	ADSL	adenylosuccinate lyase	1.60136	3.1774	-1.02635	-3.18667	9
RIGG17069	PECI	peroxisomal D3,D2-enoyl-CoA isomerase	1.5177	1.94531	-1.19215	-1.9831	9	196 DEGs (adjusted P≤0.05)
RIGG18250		similar to ST3A1	1.52841	2.83941	-1.4539	-3.1106	9
RIGG19254	TDH	similar to MGC83195 protein	1.62352	1.69684	-1.53416	-1.80808	9
		Note: Fold-change (FC) represents the log2 fold-change of four contrasts
		FC1 = D1FED vs. D1FAST24h
		FC2 = D2FED48h vs. D2FAST48h contrast
		FC3 = D2FAST48h vs. D3REFED4h contast
		FC4 = D2FAST48 vs. D3REFED24h contrast

## Sheet: Plots_K-means Clusters (C0-C9)
K-Means Clustering of Four Fasting and Refeeding Conditions
