# Supplementary material for: Transcriptome analyses of liver in newly-hatched chicks during the metabolic perturbation of fasting and re-feeding reveals THRSPA as the key lipogenic transcription factor
Source: BMC Genomics. 2020 Jan 31;21:109. doi: 10.1186/s12864-020-6525-0 (PMC6995218; doi:10.1186/s12864-020-6525-0)
Supplement: Supplementary file 2 — Additional file 2: Comparison of DEGs identified by microarray analysis versus “Analysis Ready” (AR)-DEGs accepted by IPA. A Microsoft Excel file containing a single worksheet “ IPA rejection of DEGs”. This worksheet list the number of chicken DEGs (FDR adj. P ≤ 0.05) identified by microarray analysis and the number of “Analysis Ready” (AR)-DEGs recognized by the Ingenuity Knowledge Base and used for Ingenuity Pathway Analysis (IPA). On average, 22.5% of the chicken microarray DEGs identified with a valid RefSeq ID were rejected by IPA. [file 12864_2020_6525_MOESM2_ESM.xlsx]

## Sheet: Microarray DEGs vs. IPA AR-DEGs
Additional file 2. Comparison of Microarray DEGs vs IPA Analysis Ready DEGs
Pairwise treatment contrasts	Microarray DEGs (FDR adj P<0.05)	IPA Analysis Ready (AR)-DEGs	# DEGs rejected by IPA	% DEGs Rejected by IPA
D0FAST4h vs. D1FED24h	242	189	53	21.9008
D0FAST4h vs. D4FED96h	826	568	258	31.2349
D1FED24h vs. D1FAST24h	333	259	74	22.2222
D2FED48h vs. D2FAST48h	1218	968	250	20.5255
D2FAST48h vs. D2REFED4h	792	641	151	19.0657
D2FAST48h vs. D3REFED24h	1545	1198	347	22.4595
D2FAST48h vs. D4REFED48h	950	761	189	19.8947
				22.4719
Note: No log2-ratio cutoff was applied.				Average rejected by IPA
