# Supplementary material for: Transcriptome analyses of liver in newly-hatched chicks during the metabolic perturbation of fasting and re-feeding reveals THRSPA as the key lipogenic transcription factor
Source: BMC Genomics. 2020 Jan 31;21:109. doi: 10.1186/s12864-020-6525-0 (PMC6995218; doi:10.1186/s12864-020-6525-0)
Supplement: Supplementary file 3 — Additional file 3: Lists of DEGs from five meaningful pairwise contrasts of fasting and refeeding conditions. A Microsoft Excel file containing five worksheets of AR-DEGs (FDR adjusted P ≤ 0.05) identified from pairwise contrasts. Each worksheet provides a list of AR-DEGs identified by pairwise treatment contrasts including the gene symbol, Entrez gene name, log2 expression ratio, and gene/protein ID number. [file 12864_2020_6525_MOESM3_ESM.xlsx]

## Sheet: D1FED24h vs D1FAST24h_259 AR-DE
Symbol	Entrez Gene Name	Log2 Ratio	Ref-Seq Protein ID
THRSPA	Thyroid hormone responsive Spot 14 protein,alpha	4.4623	NP_998742.1
DIO2	deiodinase, iodothyronine, type II	3.236	NP_989445.1
HKDC1	hexokinase domain containing 1	3.217	XP_421579.2
ME1	malic enzyme 1, NADP(+)-dependent, cytosolic	2.752	NP_989634.1
PLIN2	perilipin 2	2.625	NP_001026591.1
FADS2	fatty acid desaturase 2	2.471	XP_421053.2
MSMO1	methylsterol monooxygenase 1	2.212	NP_001006438.1
CYP51A1	cytochrome P450, family 51, subfamily A, polypeptide 1	2.063	NP_001041542.1
SCD	stearoyl-CoA desaturase (delta-9-desaturase)	1.744	NP_990221.1
BATF3	basic leucine zipper transcription factor, ATF-like 3	1.719	NP_061134.1
ELOVL6	ELOVL fatty acid elongase 6	1.703	NP_001026710.1
ACSBG2	acyl-CoA synthetase bubblegum family member 2	1.702	NP_001012864.1
GGACT	gamma-glutamylamine cyclotransferase	1.614	XP_001231825.1
AACS	acetoacetyl-CoA synthetase	1.613	NP_001006184.1
LSS	lanosterol synthase (2,3-oxidosqualene-lanosterol cyclase)	1.515	NP_001006514.1
ANKH	ANKH inorganic pyrophosphate transport regulator	1.509	NP_001012580.1
INSIG1	insulin induced gene 1	1.488	NP_001026137.1
PDHA1	pyruvate dehydrogenase (lipoamide) alpha 1	1.355	NP_001012562.1
RRM2	ribonucleotide reductase M2	1.306	XP_001231545.1
METTL23	methyltransferase like 23	1.246	NP_001073979.2
NSDHL	NAD(P) dependent steroid dehydrogenase-like	1.236	XP_420279.1
ADIPOR2	adiponectin receptor 2	1.181	NP_001007855.1
PPP1R3C	protein phosphatase 1, regulatory subunit 3C	1.096	XP_423102.2
PYCR2	pyrroline-5-carboxylate reductase family, member 2	1.069	XP_001232432.1
ELOVL5	ELOVL fatty acid elongase 5	1.067	XP_426204.2
AZIN1	antizyme inhibitor 1	1.052	NP_001008729.1
DHCR24	24-dehydrocholesterol reductase	1.038	NP_001026459.1
ANKH	ANKH inorganic pyrophosphate transport regulator	1.035	NP_001012580.1
VMP1	vacuole membrane protein 1	1.021	XP_415880.1
HSPA5	heat shock 70kDa protein 5 (glucose-regulated protein, 78kDa)	1.008	NP_990822.1
JUN	jun proto-oncogene	1.001	NP_001026460.1
ODC1	ornithine decarboxylase 1	0.998	XP_419949.2
GJA1	gap junction protein, alpha 1, 43kDa	0.993	NP_989917.1
CCT8	chaperonin containing TCP1, subunit 8 (theta)	0.958	NP_001004389.1
C14orf1	chromosome 14 open reading frame 1	0.948	XP_421281.2
PGM1	phosphoglucomutase 1	0.928	NP_001033782.1
RSU1	Ras suppressor protein 1	0.923	XP_418627.2
CTNNB1	catenin (cadherin-associated protein), beta 1, 88kDa	0.92	NP_990412.1
HSD17B7	hydroxysteroid (17-beta) dehydrogenase 7	0.918	XP_422210.2
YARS	tyrosyl-tRNA synthetase	0.895	NP_001006314.1
LPCAT3	lysophosphatidylcholine acyltransferase 3	0.893	XP_416516.2
DYNC1LI1	dynein, cytoplasmic 1, light intermediate chain 1	0.87	XP_418767.2
NABP1	nucleic acid binding protein 1	0.851	XP_421902.2
SLC7A3	solute carrier family 7 (cationic amino acid transporter, y+ system), member 3	0.819	XP_420204.2
GRAMD1B	GRAM domain containing 1B	0.783	NP_065767.1
RRAD	Ras-related associated with diabetes	0.776	XP_414151.1
TBCA	tubulin folding cofactor A	0.775	XP_414681.1
PCNA	proliferating cell nuclear antigen	0.771	NP_989501.1
TYMS	thymidylate synthetase	0.755	XP_419147.2
HOOK1	hook microtubule-tethering protein 1	0.753	NP_001006542.1
GPI	glucose-6-phosphate isomerase	0.72	NP_001006128.1
SPCS3	signal peptidase complex subunit 3 homolog (S. cerevisiae)	0.719	NP_990628.1
MESDC1	mesoderm development candidate 1	0.716	XP_413848.1
RAB6A	RAB6A, member RAS oncogene family	0.715	NP_001038105.1
YWHAH	tyrosine 3-monooxygenase/tryptophan 5-monooxygenase activation protein, eta	0.689	NP_001007840.1
CXXC5	CXXC finger protein 5	0.683	XP_414471.1
FGF19	fibroblast growth factor 19	0.682	NP_990005.1
FAM136A	family with sequence similarity 136, member A	0.676	XP_423958.1
CCT5	chaperonin containing TCP1, subunit 5 (epsilon)	0.666	NP_001012581.1
HSP90AB1	heat shock protein 90kDa alpha (cytosolic), class B member 1	0.666	NP_996842.1
CCT4	chaperonin containing TCP1, subunit 4 (delta)	0.647	NP_996761.1
LYAR	Ly1 antibody reactive	0.645	XP_420792.1
PGK1	phosphoglycerate kinase 1	0.642	NP_990316.1
BRI3BP	BRI3 binding protein	0.634	NP_001035209.1
SYDE2	synapse defective 1, Rho GTPase, homolog 2 (C. elegans)	0.634	XP_422367.2
PDK3	pyruvate dehydrogenase kinase, isozyme 3	0.628	NP_001006259.1
CCT6A	chaperonin containing TCP1, subunit 6A (zeta 1)	0.622	NP_001006216.1
DDX21	DEAD (Asp-Glu-Ala-Asp) box helicase 21	0.614	XP_001232052.1
RIF1	RAP1 interacting factor homolog (yeast)	0.614	XP_422162.2
RASD1	RAS, dexamethasone-induced 1	0.61	NP_001038101.1
AMD1	adenosylmethionine decarboxylase 1	0.608	NP_001012587.1
DEK	DEK oncogene	0.607	NP_001012578.1
MAPK6	mitogen-activated protein kinase 6	0.6	NP_001025720.1
CD151	CD151 molecule (Raph blood group)	0.599	NP_001006472.1
RAN	RAN, member RAS oncogene family	0.588	NP_990589.1
ATF4	activating transcription factor 4	0.586	NP_990211.1
AIMP2	aminoacyl tRNA synthetase complex-interacting multifunctional protein 2	0.584	XP_001232213.1
RPA3	replication protein A3, 14kDa	0.57	XP_418679.1
KDELR2	KDEL (Lys-Asp-Glu-Leu) endoplasmic reticulum protein retention receptor 2	0.567	XP_001234450.1
GNB1	guanine nucleotide binding protein (G protein), beta polypeptide 1	0.564	NP_001012853.1
RAB1A	RAB1A, member RAS oncogene family	0.558	XP_419342.2
YWHAE	tyrosine 3-monooxygenase/tryptophan 5-monooxygenase activation protein, epsilon	0.555	NP_001006219.1
METAP2	methionyl aminopeptidase 2	0.55	NP_001006233.1
RNF8	ring finger protein 8, E3 ubiquitin protein ligase	0.544	XP_419487.2
NOP58	NOP58 ribonucleoprotein	0.542	XP_421942.1
ARPC5	actin related protein 2/3 complex, subunit 5, 16kDa	0.541	NP_001026732.1
NUB1	negative regulator of ubiquitin-like proteins 1	0.539	XP_418538.2
NUBP2	nucleotide binding protein 2	0.528	NP_001007834.1
CMPK1	cytidine monophosphate (UMP-CMP) kinase 1, cytosolic	0.52	NP_001026735.1
DYNLT1	dynein, light chain, Tctex-type 1	0.519	XP_001232357.1
MRAS	muscle RAS oncogene homolog	0.516	NP_989820.1
PWP1	PWP1 homolog (S. cerevisiae)	0.514	NP_001025932.1
UCK2	uridine-cytidine kinase 2	0.5	XP_422249.2
DKC1	dyskeratosis congenita 1, dyskerin	0.494	NP_001026286.1
UBE2K	ubiquitin-conjugating enzyme E2K	0.49	NP_001026711.1
PSMD7	proteasome (prosome, macropain) 26S subunit, non-ATPase, 7	0.478	XP_414229.2
GMNN	geminin, DNA replication inhibitor	0.477	NP_001026181.1
ASF1A	anti-silencing function 1A histone chaperone	0.471	NP_001038155.1
EIF1	eukaryotic translation initiation factor 1	0.465	XP_418159.2
NUS1	nuclear undecaprenyl pyrophosphate synthase 1 homolog (S. cerevisiae)	0.458	XP_419766.2
VIMP	VCP-interacting membrane protein	0.456	NP_001019905.1
ARPC2	actin related protein 2/3 complex, subunit 2, 34kDa	0.453	XP_426598.2
UHRF1	ubiquitin-like with PHD and ring finger domains 1	0.445	XP_418269.2
PSMA7	proteasome (prosome, macropain) subunit, alpha type, 7	0.444	NP_989944.1
SEPT8	septin 8	0.441	XP_414648.2
NUP50	nucleoporin 50kDa	0.44	NP_001012559.1
PPP1CB	protein phosphatase 1, catalytic subunit, beta isozyme	0.437	NP_990453.1
PSMD6	proteasome (prosome, macropain) 26S subunit, non-ATPase, 6	0.435	XP_414416.1
PSMC6	proteasome (prosome, macropain) 26S subunit, ATPase, 6	0.427	NP_001006494.1
UBE2I	ubiquitin-conjugating enzyme E2I	0.403	NP_989596.1
GTF3A	general transcription factor IIIA	0.39	XP_417125.2
RHBDD1	rhomboid domain containing 1	0.389	XP_422616.1
HNRNPH3	heterogeneous nuclear ribonucleoprotein H3 (2H9)	0.385	NP_001012610.1
DIEXF	digestive organ expansion factor homolog (zebrafish)	0.375	NP_001026222.1
KIAA0020	KIAA0020	0.368	NP_001026608.1
RBBP4	retinoblastoma binding protein 4	0.368	NP_990183.1
PSMA5	proteasome (prosome, macropain) subunit, alpha type, 5	0.364	NP_001026578.1
SKP2	S-phase kinase-associated protein 2, E3 ubiquitin protein ligase	0.354	NP_001007983.1
KIAA0391	KIAA0391	0.353	XP_421241.1
TRNT1	tRNA nucleotidyl transferase, CCA-adding, 1	0.349	NP_886552.2
PSMB2	proteasome (prosome, macropain) subunit, beta type, 2	0.343	XP_417777.2
KARS	lysyl-tRNA synthetase	0.335	NP_001025754.1
NUPL1	nucleoporin like 1	0.328	NP_001026000.1
TRABD	TraB domain containing	0.301	NP_001025903.1
RPL13	ribosomal protein L13	0.3	NP_990330.1
C9orf64	chromosome 9 open reading frame 64	0.274	XP_001231514.1
SLC18B1	solute carrier family 18, subfamily B, member 1	0.158	XP_419737.2
SKAP2	src kinase associated phosphoprotein 2	-0.238	XP_418727.1
IP6K2	inositol hexakisphosphate kinase 2	-0.303	NP_001025767.1
C9orf3	chromosome 9 open reading frame 3	-0.31	XP_001231898.1
KRT222	keratin 222	-0.318	XP_418169.2
EGFR	epidermal growth factor receptor	-0.343	NP_990828.1
ATP5S	ATP synthase, H+ transporting, mitochondrial Fo complex, subunit s (factor B)	-0.359	XP_421463.1
MOSPD1	motile sperm domain containing 1	-0.362	XP_420226.1
PDK4	pyruvate dehydrogenase kinase, isozyme 4	-0.378	XP_418671.2
POPDC3	popeye domain containing 3	-0.403	NP_990028.1
NMRK1	nicotinamide riboside kinase 1	-0.405	XP_424839.2
ARHGEF26	Rho guanine nucleotide exchange factor (GEF) 26	-0.418	XP_426718.2
ACMSD	aminocarboxymuconate semialdehyde decarboxylase	-0.429	XP_422133.2
FBF1	Fas (TNFRSF6) binding factor 1	-0.436	XP_001232690.1
DGKQ	diacylglycerol kinase, theta 110kDa	-0.448	XP_424953.2
SESN1	sestrin 1	-0.451	XP_419796.2
SIRT5	sirtuin 5	-0.453	XP_418925.2
PECR	peroxisomal trans-2-enoyl-CoA reductase	-0.46	NP_001006522.1
MEIOB	meiosis specific with OB domains	-0.469	NP_689977.2
SLC35C2	solute carrier family 35 (GDP-fucose transporter), member C2	-0.475	NP_001026036.1
C11orf54	chromosome 11 open reading frame 54	-0.484	XP_417195.1
STEAP2	STEAP family member 2, metalloreductase	-0.488	XP_418643.1
LHPP	phospholysine phosphohistidine inorganic pyrophosphate phosphatase	-0.489	XP_424063.2
MXD4	MAX dimerization protein 4	-0.489	NP_001006460.1
NADSYN1	NAD synthetase 1	-0.494	NP_001006465.1
BNIP3	BCL2/adenovirus E1B 19kDa interacting protein 3	-0.497	XP_421829.2
FBXO18	F-box protein, helicase, 18	-0.501	XP_414983.2
CYB5A	cytochrome b5 type A (microsomal)	-0.503	NP_001001748.1
C1orf116	chromosome 1 open reading frame 116	-0.51	XP_417978.2
SRSF5	serine/arginine-rich splicing factor 5	-0.514	NP_001026368.1
NDFIP2	Nedd4 family interacting protein 2	-0.515	NP_001025991.1
HIPK2	homeodomain interacting protein kinase 2	-0.525	XP_416335.2
CTSO	cathepsin O	-0.529	NP_001026300.1
BCL2L14	BCL2-like 14 (apoptosis facilitator)	-0.532	XP_417285.2
SERTAD2	SERTA domain containing 2	-0.536	NP_001026208.1
MCEE	methylmalonyl CoA epimerase	-0.543	XP_413770.1
CAST	calpastatin	-0.544	XP_424713.2
GFI1B	growth factor independent 1B transcription repressor	-0.552	NP_990422.1
FTCD	formimidoyltransferase cyclodeaminase	-0.557	NP_990234.1
NCALD	neurocalcin delta	-0.557	NP_990474.1
EPHB2	EPH receptor B2	-0.56	NP_996834.1
ACO1	aconitase 1, soluble	-0.573	NP_001025707.1
BPNT1	3'(2'), 5'-bisphosphate nucleotidase 1	-0.575	NP_001012892.1
CBR1	carbonyl reductase 1	-0.576	NP_001025966.1
SLC16A2	solute carrier family 16, member 2 (thyroid hormone transporter)	-0.58	XP_426274.2
CIDEA	cell death-inducing DFFA-like effector a	-0.584	XP_001231680.1
HYKK	hydroxylysine kinase	-0.599	XP_413743.1
ARSE	arylsulfatase E (chondrodysplasia punctata 1)	-0.601	XP_416855.2
DNAJC12	DnaJ (Hsp40) homolog, subfamily C, member 12	-0.604	XP_421530.1
TPST2	tyrosylprotein sulfotransferase 2	-0.608	NP_001012812.1
Gstt3	glutathione S-transferase, theta 3	-0.609	NP_990696.1
MCCC1	methylcrotonoyl-CoA carboxylase 1 (alpha)	-0.625	NP_001006551.1
NAT1	N-acetyltransferase 1 (arylamine N-acetyltransferase)	-0.625	NP_990857.1
PPFIBP1	PTPRF interacting protein, binding protein 1 (liprin beta 1)	-0.648	NP_001025942.1
PDCD4	programmed cell death 4 (neoplastic transformation inhibitor)	-0.651	NP_989635.1
DUSP3	dual specificity phosphatase 3	-0.654	XP_423280.2
PCMTD1	protein-L-isoaspartate (D-aspartate) O-methyltransferase domain containing 1	-0.668	NP_001026190.1
IPO9	importin 9	-0.669	XP_419247.2
L3HYPDH	L-3-hydroxyproline dehydratase (trans-)	-0.671	XP_421428.2
LRRD1	leucine-rich repeats and death domain containing 1	-0.683	NP_001155000.1
SIGIRR	single immunoglobulin and toll-interleukin 1 receptor (TIR) domain	-0.685	XP_420927.1
AP3S2	adaptor-related protein complex 3, sigma 2 subunit	-0.687	NP_005820.1
PRPS2	phosphoribosyl pyrophosphate synthetase 2	-0.707	NP_001006264.1
NEFH	neurofilament, heavy polypeptide	-0.712	NP_066554.2
HMGCL	3-hydroxymethyl-3-methylglutaryl-CoA lyase	-0.714	XP_417834.1
FAH	fumarylacetoacetate hydrolase (fumarylacetoacetase)	-0.717	XP_413855.1
TINAG	tubulointerstitial nephritis antigen	-0.727	XP_419905.2
IRF8	interferon regulatory factor 8	-0.729	NP_990747.1
CYP3A4	cytochrome P450, family 3, subfamily A, polypeptide 4	-0.732	XP_414782.1
ACAA1	acetyl-CoA acyltransferase 1	-0.734	XP_001232577.1
HMOX2	heme oxygenase (decycling) 2	-0.755	XP_414960.1
MAP2	microtubule-associated protein 2	-0.763	XP_421857.2
LHFPL5	lipoma HMGIC fusion partner-like 5	-0.773	NP_989729.1
SIRT3	sirtuin 3	-0.778	XP_420920.2
EIF4EBP1	eukaryotic translation initiation factor 4E binding protein 1	-0.786	XP_424384.1
ACAD11	acyl-CoA dehydrogenase family, member 11	-0.788	NP_001006367.1
ACSL1	acyl-CoA synthetase long-chain family member 1	-0.792	NP_001012596.1
COMT	catechol-O-methyltransferase	-0.814	XP_001233014.1
CREB3L3	cAMP responsive element binding protein 3-like 3	-0.82	XP_425893.1
KMO	kynurenine 3-monooxygenase (kynurenine 3-hydroxylase)	-0.82	XP_421897.1
PHYHD1	phytanoyl-CoA dioxygenase domain containing 1	-0.844	XP_415483.2
CEPT1	choline/ethanolamine phosphotransferase 1	-0.884	NP_001006392.1
CETP	cholesteryl ester transfer protein, plasma	-0.888	NP_001029986.1
METTL7A	methyltransferase like 7A	-0.913	XP_424479.1
ACOX1	acyl-CoA oxidase 1, palmitoyl	-0.92	NP_001006205.1
ARSE	arylsulfatase E (chondrodysplasia punctata 1)	-0.93	XP_416855.2
HMOX2	heme oxygenase (decycling) 2	-0.934	XP_414960.1
CTH	cystathionase (cystathionine gamma-lyase)	-0.937	XP_422542.2
FAAH	fatty acid amide hydrolase	-0.937	XP_422450.1
TMEM120A	transmembrane protein 120A	-0.945	XP_415767.2
REEP6	receptor accessory protein 6	-0.959	XP_424848.2
PROZ	protein Z, vitamin K-dependent plasma glycoprotein	-0.993	XP_416945.2
TFPI	tissue factor pathway inhibitor (lipoprotein-associated coagulation inhibitor)	-1.008	XP_001232101.1
LPIN2	lipin 2	-1.01	NP_001006386.2
VSNL1	visinin-like 1	-1.026	NP_990586.1
EHHADH	enoyl-CoA, hydratase/3-hydroxyacyl CoA dehydrogenase	-1.03	XP_422690.2
UROC1	urocanate hydratase 1	-1.03	XP_414375.1
EPCAM	epithelial cell adhesion molecule	-1.059	NP_001012582.1
HAAO	3-hydroxyanthranilate 3,4-dioxygenase	-1.065	XP_419453.2
PAPSS2	3'-phosphoadenosine 5'-phosphosulfate synthase 2	-1.08	XP_421557.2
SLC25A29	solute carrier family 25 (mitochondrial carnitine/acylcarnitine carrier), member 29	-1.08	XP_421366.1
COQ10B	coenzyme Q10 homolog B (S. cerevisiae)	-1.089	XP_421913.1
HAO2	hydroxyacid oxidase 2 (long chain)	-1.097	XP_416535.2
MPC1	mitochondrial pyruvate carrier 1	-1.104	NP_001026695.1
IDH1	isocitrate dehydrogenase 1 (NADP+), soluble	-1.117	XP_421965.2
GPT2	glutamic pyruvate transaminase (alanine aminotransferase) 2	-1.13	XP_414111.2
KYNU	kynureninase	-1.132	XP_422147.1
ATIC	5-aminoimidazole-4-carboxamide ribonucleotide formyltransferase/IMP cyclohydrolase	-1.135	NP_990509.1
SLC16A5	solute carrier family 16 (monocarboxylate transporter), member 5	-1.16	XP_420120.2
HMGCL	3-hydroxymethyl-3-methylglutaryl-CoA lyase	-1.169	XP_417834.1
VSNL1	visinin-like 1	-1.179	NP_990586.1
MAT1A	methionine adenosyltransferase I, alpha	-1.187	XP_421512.1
HADHB	hydroxyacyl-CoA dehydrogenase/3-ketoacyl-CoA thiolase/enoyl-CoA hydratase (trifunctional protein), beta subunit	-1.199	XP_420004.1
TDO2	tryptophan 2,3-dioxygenase	-1.208	XP_420377.2
PAH	phenylalanine hydroxylase	-1.213	NP_001001298.1
PSAT1	phosphoserine aminotransferase 1	-1.216	XP_424846.2
TAT	tyrosine aminotransferase	-1.221	XP_414240.1
LY6E	lymphocyte antigen 6 complex, locus E	-1.222	NP_990106.1
HAL	histidine ammonia-lyase	-1.237	NP_989735.1
IDO2	indoleamine 2,3-dioxygenase 2	-1.271	XP_424397.2
IGFBP2	insulin-like growth factor binding protein 2, 36kDa	-1.314	NP_990690.1
TNFSF10	tumor necrosis factor (ligand) superfamily, member 10	-1.362	NP_989710.1
LDHB	lactate dehydrogenase B	-1.367	NP_989508.1
CYP2C44	cytochrome P450, family 2, subfamily c, polypeptide 44	-1.437	NP_001001757.1
ECI2	enoyl-CoA delta isomerase 2	-1.518	XP_001231829.1
ADSL	adenylosuccinate lyase	-1.601	NP_990860.1
FKBP5	FK506 binding protein 5	-1.62	NP_001005431.1
TDH	L-threonine dehydrogenase	-1.624	XP_420039.1
CYP3A7	cytochrome P450, family 3, subfamily A, polypeptide 7	-1.725	NP_001001751.1
UPP2	uridine phosphorylase 2	-1.742	XP_422171.2
HMGCS1	3-hydroxy-3-methylglutaryl-CoA synthase 1 (soluble)	-1.889	NP_990742.1
CYP4A22	cytochrome P450, family 4, subfamily A, polypeptide 22	-2.011	XP_422455.2
UPP2	uridine phosphorylase 2	-2.704	XP_422171.2
	Higher Expression in D1FED24h liver
	Higher Expression in D1FAST24h liver

## Sheet: D2FED48h vs D2FAST48h_968 AR-DE
Symbol	Entrez Gene Name	Log2 Ratio	Location	Type(s)	Entrez Gene ID
THRSPA	thyroid hormone responsive Spot14 protein, alpha	6.188	Nucleus	transcription regulator	7069
ME1	malic enzyme 1	4.742	Cytoplasm	enzyme	4199
SCD	stearoyl-CoA desaturase	4.737	Cytoplasm	enzyme	6319
FADS2	fatty acid desaturase 2	3.634	Plasma Membrane	enzyme	9415
LGALS2	galectin 2	3.465	Cytoplasm	other	3957
CYP51A1	cytochrome P450 family 51 subfamily A member 1	3.238	Cytoplasm	enzyme	1595
PLIN2	perilipin 2	3.233	Plasma Membrane	other	123
MSMO1	methylsterol monooxygenase 1	2.486	Cytoplasm	enzyme	6307
ELOVL6	ELOVL fatty acid elongase 6	2.433	Cytoplasm	enzyme	79071
INSIG1	insulin induced gene 1	2.332	Cytoplasm	other	3638
CDK1	cyclin dependent kinase 1	2.262	Nucleus	kinase	983
FABP7	fatty acid binding protein 7	2.172	Cytoplasm	transporter	2173
CDCA3	cell division cycle associated 3	2.135	Cytoplasm	other	83461
DIO2	iodothyronine deiodinase 2	2.133	Cytoplasm	enzyme	1734
AACS	acetoacetyl-CoA synthetase	2.011	Cytoplasm	enzyme	65985
LSS	lanosterol synthase	1.958	Cytoplasm	enzyme	4047
LDHA	lactate dehydrogenase A	1.955	Cytoplasm	enzyme	3939
NSDHL	NAD(P) dependent steroid dehydrogenase-like	1.935	Cytoplasm	enzyme	50814
UGP2	UDP-glucose pyrophosphorylase 2	1.901	Cytoplasm	enzyme	7360
TK1	thymidine kinase 1	1.868	Cytoplasm	kinase	7083
RRM2	ribonucleotide reductase regulatory subunit M2	1.845	Nucleus	enzyme	6241
AKR1A1	aldo-keto reductase family 1 member A1	1.828	Cytoplasm	enzyme	10327
CCNB2	cyclin B2	1.774	Cytoplasm	kinase	9133
GGACT	gamma-glutamylamine cyclotransferase	1.743	Cytoplasm	enzyme	87769
DHCR24	24-dehydrocholesterol reductase	1.701	Cytoplasm	enzyme	1718
PGM1	phosphoglucomutase 1	1.698	Cytoplasm	enzyme	5236
SCCPDH	saccharopine dehydrogenase (putative)	1.69	Cytoplasm	other	51097
KPNA2	karyopherin subunit alpha 2	1.659	Nucleus	transporter	3838
GATM	glycine amidinotransferase	1.62	Cytoplasm	enzyme	2628
MGST3	microsomal glutathione S-transferase 3	1.617	Cytoplasm	enzyme	4259
ELOVL5	ELOVL fatty acid elongase 5	1.609	Cytoplasm	enzyme	60481
EREG	epiregulin	1.608	Extracellular Space	growth factor	2069
ACSBG2	acyl-CoA synthetase bubblegum family member 2	1.592	Cytoplasm	enzyme	81616
ACAT2	acetyl-CoA acetyltransferase 2	1.586	Cytoplasm	enzyme	39
TM4SF4	transmembrane 4 L six family member 4	1.583	Plasma Membrane	other	7104
RPL22L1	ribosomal protein L22 like 1	1.574	Other	other	200916
ACLY	ATP citrate lyase	1.572	Cytoplasm	enzyme	47
HKDC1	hexokinase domain containing 1	1.566	Cytoplasm	kinase	80201
MTTP	microsomal triglyceride transfer protein	1.564	Cytoplasm	transporter	4547
LGALS1	galectin 1	1.56	Extracellular Space	other	3956
CRHR2	corticotropin releasing hormone receptor 2	1.505	Plasma Membrane	G-protein coupled receptor	1395
BATF3	basic leucine zipper ATF-like transcription factor 3	1.447	Nucleus	transcription regulator	55509
HHLA2	HERV-H LTR-associating 2	1.438	Other	other	11148
ANGPTL3	angiopoietin like 3	1.38	Extracellular Space	growth factor	27329
VMP1	vacuole membrane protein 1	1.363	Plasma Membrane	other	81671
MFSD2A	major facilitator superfamily domain containing 2A	1.348	Plasma Membrane	transporter	84879
PGK1	phosphoglycerate kinase 1	1.343	Cytoplasm	kinase	5230
HMGCR	3-hydroxy-3-methylglutaryl-CoA reductase	1.338	Cytoplasm	enzyme	3156
LPCAT3	lysophosphatidylcholine acyltransferase 3	1.335	Plasma Membrane	enzyme	10162
TBCA	tubulin folding cofactor A	1.335	Cytoplasm	other	6902
SGK1	serum/glucocorticoid regulated kinase 1	1.328	Cytoplasm	kinase	6446
GPI	glucose-6-phosphate isomerase	1.311	Extracellular Space	enzyme	2821
ANKH	ANKH inorganic pyrophosphate transport regulator	1.308	Plasma Membrane	transporter	56172
TUBA1A	tubulin alpha 1a	1.302	Cytoplasm	other	7846
TLCD1	TLC domain containing 1	1.279	Other	other	116238
HSD17B7	hydroxysteroid 17-beta dehydrogenase 7	1.275	Cytoplasm	enzyme	51478
GRAMD1B	GRAM domain containing 1B	1.264	Other	other	57476
METTL23	methyltransferase like 23	1.259	Cytoplasm	other	124512
STMN1	stathmin 1	1.252	Cytoplasm	other	3925
CDKN3	cyclin dependent kinase inhibitor 3	1.227	Cytoplasm	phosphatase	1033
PNRC2	proline rich nuclear receptor coactivator 2	1.215	Nucleus	other	55629
AURKA	aurora kinase A	1.214	Nucleus	kinase	6790
RANBP1	RAN binding protein 1	1.193	Nucleus	other	5902
DYNC1LI1	dynein cytoplasmic 1 light intermediate chain 1	1.157	Cytoplasm	other	51143
SPC25	SPC25, NDC80 kinetochore complex component	1.157	Cytoplasm	other	57405
BZW1	basic leucine zipper and W2 domains 1	1.155	Cytoplasm	translation regulator	9689
RIOK3	RIO kinase 3	1.152	Cytoplasm	kinase	8780
AGT	angiotensinogen	1.143	Extracellular Space	growth factor	183
SERPINA1	serpin family A member 1	1.143	Extracellular Space	other	5265
PBK	PDZ binding kinase	1.142	Cytoplasm	kinase	55872
PALMD	palmdelphin	1.129	Cytoplasm	other	54873
ODC1	ornithine decarboxylase 1	1.121	Cytoplasm	enzyme	4953
DCDC2	doublecortin domain containing 2	1.119	Extracellular Space	other	51473
GJA1	gap junction protein alpha 1	1.114	Plasma Membrane	transporter	2697
PSMD14	proteasome 26S subunit, non-ATPase 14	1.114	Cytoplasm	peptidase	10213
TTR	transthyretin	1.104	Extracellular Space	transporter	7276
PLK1	polo like kinase 1	1.094	Nucleus	kinase	5347
TUBB3	tubulin beta 3 class III	1.081	Cytoplasm	other	10381
DHCR7	7-dehydrocholesterol reductase	1.076	Cytoplasm	enzyme	1717
GSTA2	glutathione S-transferase alpha 2	1.067	Cytoplasm	enzyme	2939
PCNA	proliferating cell nuclear antigen	1.064	Nucleus	enzyme	5111
ALDH18A1	aldehyde dehydrogenase 18 family member A1	1.062	Cytoplasm	kinase	5832
CCT8	chaperonin containing TCP1 subunit 8	1.04	Cytoplasm	enzyme	10694
PDHA1	pyruvate dehydrogenase E1 alpha 1 subunit	1.035	Cytoplasm	enzyme	5160
NRSN1	neurensin 1	1.029	Plasma Membrane	other	140767
KDELR2	KDEL endoplasmic reticulum protein retention receptor 2	1.025	Cytoplasm	other	11014
ERG28	ergosterol biosynthesis 28 homolog	1.017	Cytoplasm	other	11161
AMD1	adenosylmethionine decarboxylase 1	1.004	Cytoplasm	enzyme	262
SH3KBP1	SH3 domain containing kinase binding protein 1	1.003	Cytoplasm	other	30011
CTNNB1	catenin beta 1	0.998	Nucleus	transcription regulator	1499
JPT1	Jupiter microtubule associated homolog 1	0.989	Nucleus	other	51155
MAD2L1	mitotic arrest deficient 2 like 1	0.981	Nucleus	other	4085
ANXA13	annexin A13	0.977	Plasma Membrane	other	312
CENPE	centromere protein E	0.976	Nucleus	other	1062
UBE2K	ubiquitin conjugating enzyme E2 K	0.966	Cytoplasm	transcription regulator	3093
RSU1	Ras suppressor protein 1	0.962	Cytoplasm	other	6251
DLAT	dihydrolipoamide S-acetyltransferase	0.959	Cytoplasm	enzyme	1737
HMGB2	high mobility group box 2	0.959	Nucleus	transcription regulator	3148
TNNC1	troponin C1, slow skeletal and cardiac type	0.953	Cytoplasm	other	7134
CNN3	calponin 3	0.947	Cytoplasm	other	1266
RAN	RAN, member RAS oncogene family	0.936	Nucleus	enzyme	5901
NUTF2	nuclear transport factor 2	0.933	Nucleus	transporter	10204
BRINP1	BMP/retinoic acid inducible neural specific 1	0.93	Nucleus	peptidase	1620
THYN1	thymocyte nuclear protein 1	0.924	Nucleus	other	29087
ALDH9A1	aldehyde dehydrogenase 9 family member A1	0.92	Cytoplasm	enzyme	223
GNG10	G protein subunit gamma 10	0.92	Plasma Membrane	enzyme	2790
JUN	Jun proto-oncogene, AP-1 transcription factor subunit	0.911	Nucleus	transcription regulator	3725
LYN	LYN proto-oncogene, Src family tyrosine kinase	0.904	Cytoplasm	kinase	4067
PSMA7	proteasome subunit alpha 7	0.899	Cytoplasm	peptidase	5688
RAB5A	RAB5A, member RAS oncogene family	0.899	Cytoplasm	enzyme	5868
MMS19	MMS19 homolog, cytosolic iron-sulfur assembly component	0.89	Nucleus	transcription regulator	64210
HSP90AB1	heat shock protein 90 alpha family class B member 1	0.882	Cytoplasm	enzyme	3326
TYMS	thymidylate synthetase	0.864	Nucleus	enzyme	7298
CCT5	chaperonin containing TCP1 subunit 5	0.857	Cytoplasm	other	22948
ANGPTL4	angiopoietin like 4	0.853	Extracellular Space	other	51129
RAB1A	RAB1A, member RAS oncogene family	0.851	Cytoplasm	enzyme	5861
CCT6A	chaperonin containing TCP1 subunit 6A	0.842	Cytoplasm	other	908
CENPQ	centromere protein Q	0.835	Nucleus	other	55166
EIF2S2	eukaryotic translation initiation factor 2 subunit beta	0.835	Cytoplasm	translation regulator	8894
SAR1B	secretion associated Ras related GTPase 1B	0.835	Cytoplasm	enzyme	51128
PROK2	prokineticin 2	0.827	Extracellular Space	other	60675
FAM136A	family with sequence similarity 136 member A	0.818	Cytoplasm	other	84908
ARPC2	actin related protein 2/3 complex subunit 2	0.817	Cytoplasm	other	10109
LGMN	legumain	0.81	Cytoplasm	peptidase	5641
BLMH	bleomycin hydrolase	0.808	Cytoplasm	peptidase	642
KAT2B	lysine acetyltransferase 2B	0.803	Nucleus	transcription regulator	8850
TSPAN9	tetraspanin 9	0.8	Plasma Membrane	other	10867
CKS2	CDC28 protein kinase regulatory subunit 2	0.798	Other	kinase	1164
USP14	ubiquitin specific peptidase 14	0.796	Cytoplasm	peptidase	9097
NDUFC2	NADH:ubiquinone oxidoreductase subunit C2	0.791	Cytoplasm	enzyme	4718
RPA2	replication protein A2	0.79	Nucleus	other	6118
P4HB	prolyl 4-hydroxylase subunit beta	0.787	Cytoplasm	enzyme	5034
MAPK6	mitogen-activated protein kinase 6	0.786	Cytoplasm	kinase	5597
SMC2	structural maintenance of chromosomes 2	0.786	Nucleus	transporter	10592
SELENOI	selenoprotein I	0.783	Cytoplasm	enzyme	85465
BCL2L1	BCL2 like 1	0.782	Cytoplasm	other	598
ASF1A	anti-silencing function 1A histone chaperone	0.781	Nucleus	other	25842
SGTA	small glutamine rich tetratricopeptide repeat containing alpha	0.78	Cytoplasm	other	6449
PSMB2	proteasome subunit beta 2	0.779	Cytoplasm	peptidase	5690
SYPL1	synaptophysin like 1	0.777	Plasma Membrane	transporter	6856
RAB6A	RAB6A, member RAS oncogene family	0.769	Cytoplasm	enzyme	5870
BUB3	BUB3, mitotic checkpoint protein	0.765	Nucleus	other	9184
HIST1H2BO	histone cluster 1 H2B family member o	0.764	Nucleus	other	8348
MIS12	MIS12, kinetochore complex component	0.763	Nucleus	other	79003
PKP4	plakophilin 4	0.762	Plasma Membrane	other	8502
RWDD1	RWD domain containing 1	0.761	Cytoplasm	other	51389
TLNRD1	talin rod domain containing 1	0.761	Other	other	59274
BTBD1	BTB domain containing 1	0.76	Cytoplasm	other	53339
SLC7A3	solute carrier family 7 member 3	0.757	Plasma Membrane	transporter	84889
PSMA5	proteasome subunit alpha 5	0.756	Cytoplasm	peptidase	5686
NEU2	neuraminidase 2	0.752	Cytoplasm	enzyme	4759
ELOVL7	ELOVL fatty acid elongase 7	0.751	Cytoplasm	enzyme	79993
SNRPA1	small nuclear ribonucleoprotein polypeptide A'	0.75	Nucleus	other	6627
MIF	macrophage migration inhibitory factor	0.749	Extracellular Space	cytokine	4282
PSMC1	proteasome 26S subunit, ATPase 1	0.744	Nucleus	peptidase	5700
ITFG1	integrin alpha FG-GAP repeat containing 1	0.743	Plasma Membrane	other	81533
GDI2	GDP dissociation inhibitor 2	0.74	Cytoplasm	other	2665
HNRNPA2B1	heterogeneous nuclear ribonucleoprotein A2/B1	0.74	Nucleus	other	3181
SLC13A3	solute carrier family 13 member 3	0.738	Plasma Membrane	transporter	64849
SRI	sorcin	0.738	Cytoplasm	transporter	6717
GSTZ1	glutathione S-transferase zeta 1	0.737	Cytoplasm	enzyme	2954
INTS13	integrator complex subunit 13	0.734	Cytoplasm	other	55726
IARS	isoleucyl-tRNA synthetase	0.733	Cytoplasm	enzyme	3376
IDH3A	isocitrate dehydrogenase 3 (NAD(+)) alpha	0.731	Cytoplasm	enzyme	3419
RDH12	retinol dehydrogenase 12 (all-trans/9-cis/11-cis)	0.73	Cytoplasm	enzyme	145226
GNB1	G protein subunit beta 1	0.729	Plasma Membrane	enzyme	2782
IFT80	intraflagellar transport 80	0.729	Extracellular Space	other	57560
COPE	coatomer protein complex subunit epsilon	0.724	Cytoplasm	transporter	11316
NAV2	neuron navigator 2	0.724	Nucleus	other	89797
CENPK	centromere protein K	0.722	Nucleus	other	64105
YARS	tyrosyl-tRNA synthetase	0.719	Cytoplasm	enzyme	8565
ACTR6	ARP6 actin related protein 6 homolog	0.717	Nucleus	transporter	64431
KIAA0319L	KIAA0319 like	0.713	Cytoplasm	other	79932
CARHSP1	calcium regulated heat stable protein 1	0.712	Cytoplasm	other	23589
SNRPN	small nuclear ribonucleoprotein polypeptide N	0.711	Nucleus	other	6638
GSTO1	glutathione S-transferase omega 1	0.71	Cytoplasm	enzyme	9446
PSMA3	proteasome subunit alpha 3	0.702	Cytoplasm	peptidase	5684
YIPF5	Yip1 domain family member 5	0.701	Cytoplasm	other	81555
CD151	CD151 molecule (Raph blood group)	0.7	Plasma Membrane	other	977
UFM1	ubiquitin fold modifier 1	0.696	Cytoplasm	other	51569
RACGAP1	Rac GTPase activating protein 1	0.692	Cytoplasm	transporter	29127
PSMD12	proteasome 26S subunit, non-ATPase 12	0.691	Cytoplasm	other	5718
HRAS	HRas proto-oncogene, GTPase	0.687	Plasma Membrane	enzyme	3265
PTDSS1	phosphatidylserine synthase 1	0.685	Cytoplasm	enzyme	9791
WDR1	WD repeat domain 1	0.674	Extracellular Space	other	9948
EIF5B	eukaryotic translation initiation factor 5B	0.671	Cytoplasm	translation regulator	9669
TSPAN8	tetraspanin 8	0.668	Plasma Membrane	other	7103
RHOA	ras homolog family member A	0.666	Cytoplasm	enzyme	387
YWHAH	tyrosine 3-monooxygenase/tryptophan 5-monooxygenase activation protein eta	0.666	Cytoplasm	transcription regulator	7533
GNG4	G protein subunit gamma 4	0.665	Plasma Membrane	enzyme	2786
CCT4	chaperonin containing TCP1 subunit 4	0.663	Cytoplasm	other	10575
CCT2	chaperonin containing TCP1 subunit 2	0.661	Cytoplasm	kinase	10576
PSMD7	proteasome 26S subunit, non-ATPase 7	0.66	Cytoplasm	other	5713
UBXN4	UBX domain protein 4	0.66	Extracellular Space	other	23190
CMPK1	cytidine/uridine monophosphate kinase 1	0.659	Nucleus	kinase	51727
GPRC5A	G protein-coupled receptor class C group 5 member A	0.657	Plasma Membrane	G-protein coupled receptor	9052
PXMP4	peroxisomal membrane protein 4	0.656	Cytoplasm	other	11264
C6orf62	chromosome 6 open reading frame 62	0.654	Other	other	81688
CDC45	cell division cycle 45	0.654	Nucleus	other	8318
HYLS1	HYLS1, centriolar and ciliogenesis associated	0.653	Nucleus	other	219844
COA7	cytochrome c oxidase assembly factor 7 (putative)	0.652	Other	other	65260
FITM2	fat storage inducing transmembrane protein 2	0.651	Cytoplasm	other	128486
GMPPB	GDP-mannose pyrophosphorylase B	0.651	Cytoplasm	enzyme	29925
TADA2A	transcriptional adaptor 2A	0.651	Nucleus	transcription regulator	6871
WDR61	WD repeat domain 61	0.65	Nucleus	other	80349
GATD1	glutamine amidotransferase like class 1 domain containing 1	0.647	Cytoplasm	other	347862
NUBP1	nucleotide binding protein 1	0.647	Cytoplasm	other	4682
PBLD	phenazine biosynthesis like protein domain containing	0.645	Cytoplasm	enzyme	64081
PSMB4	proteasome subunit beta 4	0.641	Cytoplasm	peptidase	5692
HAT1	histone acetyltransferase 1	0.64	Nucleus	enzyme	8520
PSMC6	proteasome 26S subunit, ATPase 6	0.639	Nucleus	peptidase	5706
MYL4	myosin light chain 4	0.638	Cytoplasm	other	4635
PRDX6	peroxiredoxin 6	0.631	Cytoplasm	enzyme	9588
SRM	spermidine synthase	0.63	Cytoplasm	enzyme	6723
C5orf15	chromosome 5 open reading frame 15	0.629	Other	other	56951
TDG	thymine DNA glycosylase	0.628	Nucleus	enzyme	6996
ASMTL	acetylserotonin O-methyltransferase like	0.626	Cytoplasm	enzyme	8623
SMYD2	SET and MYND domain containing 2	0.626	Cytoplasm	enzyme	56950
TTK	TTK protein kinase	0.625	Nucleus	kinase	7272
AZIN1	antizyme inhibitor 1	0.623	Cytoplasm	enzyme	51582
ACTR2	ARP2 actin related protein 2 homolog	0.622	Plasma Membrane	other	10097
POMP	proteasome maturation protein	0.622	Nucleus	other	51371
DCK	deoxycytidine kinase	0.619	Nucleus	kinase	1633
YWHAE	tyrosine 3-monooxygenase/tryptophan 5-monooxygenase activation protein epsilon	0.617	Cytoplasm	other	7531
GEMIN6	gem nuclear organelle associated protein 6	0.616	Nucleus	other	79833
NUSAP1	nucleolar and spindle associated protein 1	0.616	Nucleus	other	51203
DPP4	dipeptidyl peptidase 4	0.614	Plasma Membrane	peptidase	1803
C5orf24	chromosome 5 open reading frame 24	0.612	Other	other	134553
IQCJ-SCHIP1	IQCJ-SCHIP1 readthrough	0.612	Cytoplasm	other	100505385
EDF1	endothelial differentiation related factor 1	0.61	Nucleus	transcription regulator	8721
NUBP2	nucleotide binding protein 2	0.61	Nucleus	other	10101
PSMA6	proteasome subunit alpha 6	0.61	Cytoplasm	peptidase	5687
RAD51	RAD51 recombinase	0.61	Nucleus	enzyme	5888
SNU13	small nuclear ribonucleoprotein 13	0.61	Nucleus	other	4809
PKIG	cAMP-dependent protein kinase inhibitor gamma	0.607	Other	other	11142
RPL7L1	ribosomal protein L7 like 1	0.607	Cytoplasm	transcription regulator	285855
NUDT21	nudix hydrolase 21	0.605	Nucleus	other	11051
PRELID3A	PRELI domain containing 3A	0.602	Cytoplasm	transporter	10650
BCAP29	B cell receptor associated protein 29	0.598	Cytoplasm	transporter	55973
COPB2	coatomer protein complex subunit beta 2	0.594	Cytoplasm	transporter	9276
HMGB1	high mobility group box 1	0.593	Nucleus	transcription regulator	3146
S100A11	S100 calcium binding protein A11	0.591	Cytoplasm	other	6282
CACYBP	calcyclin binding protein	0.588	Nucleus	other	27101
HDDC2	HD domain containing 2	0.588	Cytoplasm	other	51020
ABRACL	ABRA C-terminal like	0.586	Other	other	58527
NUP50	nucleoporin 50	0.586	Nucleus	transporter	10762
TPX2	TPX2, microtubule nucleation factor	0.585	Nucleus	other	22974
RBX1	ring-box 1	0.584	Cytoplasm	enzyme	9978
CKB	creatine kinase B	0.579	Cytoplasm	kinase	1152
NCBP2	nuclear cap binding protein subunit 2	0.576	Nucleus	other	22916
PPP1CB	protein phosphatase 1 catalytic subunit beta	0.576	Cytoplasm	phosphatase	5500
HBZ	hemoglobin subunit zeta	0.575	Cytoplasm	transporter	3050
MDH1	malate dehydrogenase 1	0.574	Cytoplasm	enzyme	4190
NDC1	NDC1 transmembrane nucleoporin	0.574	Nucleus	other	55706
CCNG2	cyclin G2	0.573	Nucleus	other	901
PPA1	pyrophosphatase (inorganic) 1	0.573	Cytoplasm	enzyme	5464
RP2	RP2, ARL3 GTPase activating protein	0.572	Cytoplasm	enzyme	6102
NUB1	negative regulator of ubiquitin like proteins 1	0.571	Nucleus	other	51667
CENPH	centromere protein H	0.568	Nucleus	other	64946
GPSM2	G protein signaling modulator 2	0.568	Nucleus	other	29899
TMEM251	transmembrane protein 251	0.564	Other	other	26175
RAB11A	RAB11A, member RAS oncogene family	0.563	Cytoplasm	enzyme	8766
C12orf4	chromosome 12 open reading frame 4	0.562	Cytoplasm	other	57102
MRPS18A	mitochondrial ribosomal protein S18A	0.562	Cytoplasm	other	55168
KRT7	keratin 7	0.56	Cytoplasm	other	3855
MAGOH	mago homolog, exon junction complex core component	0.56	Nucleus	other	4116
DYNLT1	dynein light chain Tctex-type 1	0.559	Cytoplasm	other	6993
COPS3	COP9 signalosome subunit 3	0.558	Cytoplasm	other	8533
EIF4E	eukaryotic translation initiation factor 4E	0.555	Cytoplasm	translation regulator	1977
NUP43	nucleoporin 43	0.553	Nucleus	transporter	348995
DUSP14	dual specificity phosphatase 14	0.552	Other	phosphatase	11072
FAM72A	family with sequence similarity 72 member A	0.551	Cytoplasm	other	729533
GATAD1	GATA zinc finger domain containing 1	0.551	Nucleus	other	57798
SNRPD1	small nuclear ribonucleoprotein D1 polypeptide	0.551	Nucleus	other	6632
IMPA1	inositol monophosphatase 1	0.55	Cytoplasm	phosphatase	3612
CXXC5	CXXC finger protein 5	0.548	Nucleus	other	51523
PTGES3	prostaglandin E synthase 3	0.548	Cytoplasm	enzyme	10728
ANAPC16	anaphase promoting complex subunit 16	0.546	Nucleus	other	119504
METAP2	methionyl aminopeptidase 2	0.546	Cytoplasm	peptidase	10988
DHODH	dihydroorotate dehydrogenase (quinone)	0.545	Cytoplasm	enzyme	1723
ELAVL1	ELAV like RNA binding protein 1	0.544	Cytoplasm	other	1994
TPI1	triosephosphate isomerase 1	0.543	Cytoplasm	enzyme	7167
DCAF13	DDB1 and CUL4 associated factor 13	0.542	Nucleus	other	25879
ENOPH1	enolase-phosphatase 1	0.541	Cytoplasm	enzyme	58478
ARPC5	actin related protein 2/3 complex subunit 5	0.538	Cytoplasm	other	10092
PSME3	proteasome activator subunit 3	0.536	Cytoplasm	peptidase	10197
MRPL27	mitochondrial ribosomal protein L27	0.531	Cytoplasm	other	51264
OAZ1	ornithine decarboxylase antizyme 1	0.531	Cytoplasm	enzyme	4946
SNRPB2	small nuclear ribonucleoprotein polypeptide B2	0.531	Nucleus	other	6629
TRNT1	tRNA nucleotidyl transferase 1	0.531	Cytoplasm	enzyme	51095
MRPS35	mitochondrial ribosomal protein S35	0.529	Cytoplasm	other	60488
ARF1	ADP ribosylation factor 1	0.528	Cytoplasm	enzyme	375
FAM174A	family with sequence similarity 174 member A	0.528	Extracellular Space	other	345757
ATP6V1G1	ATPase H+ transporting V1 subunit G1	0.526	Cytoplasm	transporter	9550
CAPZA1	capping actin protein of muscle Z-line alpha subunit 1	0.526	Cytoplasm	other	829
CDC20	cell division cycle 20	0.525	Nucleus	other	991
MFSD14A	major facilitator superfamily domain containing 14A	0.525	Other	transporter	64645
MRPS31	mitochondrial ribosomal protein S31	0.525	Cytoplasm	other	10240
KRT19	keratin 19	0.524	Cytoplasm	other	3880
COPS4	COP9 signalosome subunit 4	0.523	Cytoplasm	peptidase	51138
CASP3	caspase 3	0.522	Cytoplasm	peptidase	836
CENPF	centromere protein F	0.522	Nucleus	other	1063
AZI2	5-azacytidine induced 2	0.52	Cytoplasm	other	64343
PSMD6	proteasome 26S subunit, non-ATPase 6	0.52	Cytoplasm	enzyme	9861
REEP5	receptor accessory protein 5	0.519	Extracellular Space	transporter	7905
ANXA7	annexin A7	0.518	Plasma Membrane	ion channel	310
CYR61	cysteine rich angiogenic inducer 61	0.518	Extracellular Space	other	3491
SMC4	structural maintenance of chromosomes 4	0.517	Nucleus	transporter	10051
AP3S1	adaptor related protein complex 3 sigma 1 subunit	0.516	Cytoplasm	transporter	1176
WDR12	WD repeat domain 12	0.514	Cytoplasm	other	55759
RAB18	RAB18, member RAS oncogene family	0.513	Cytoplasm	enzyme	22931
MLEC	malectin	0.512	Plasma Membrane	other	9761
NUP37	nucleoporin 37	0.512	Nucleus	transporter	79023
SEPT8	septin 8	0.511	Extracellular Space	other	23176
PDSS1	decaprenyl diphosphate synthase subunit 1	0.508	Cytoplasm	enzyme	23590
GMNN	geminin, DNA replication inhibitor	0.506	Nucleus	transcription regulator	51053
NDE1	nudE neurodevelopment protein 1	0.505	Nucleus	other	54820
FCF1	FCF1, rRNA-processing protein	0.503	Nucleus	other	51077
VBP1	VHL binding protein 1	0.501	Cytoplasm	other	7411
GARS	glycyl-tRNA synthetase	0.499	Cytoplasm	enzyme	2617
HSPA4L	heat shock protein family A (Hsp70) member 4 like	0.499	Cytoplasm	other	22824
SKA3	spindle and kinetochore associated complex subunit 3	0.498	Nucleus	other	221150
LAMP1	lysosomal associated membrane protein 1	0.497	Plasma Membrane	other	3916
PGGT1B	protein geranylgeranyltransferase type I subunit beta	0.496	Cytoplasm	enzyme	5229
SSR3	signal sequence receptor subunit 3	0.496	Cytoplasm	other	6747
ATP1B3	ATPase Na+/K+ transporting subunit beta 3	0.494	Plasma Membrane	transporter	483
PXDC1	PX domain containing 1	0.493	Other	other	221749
PSMB3	proteasome subunit beta 3	0.492	Cytoplasm	peptidase	5691
UBXN2A	UBX domain protein 2A	0.49	Other	other	165324
C21orf2	chromosome 21 open reading frame 2	0.489	Cytoplasm	other	755
CDCA7L	cell division cycle associated 7 like	0.487	Nucleus	other	55536
KIAA0895L	KIAA0895 like	0.487	Other	other	653319
DAD1	defender against cell death 1	0.486	Cytoplasm	other	1603
KPNA4	karyopherin subunit alpha 4	0.486	Nucleus	transporter	3840
VDAC2	voltage dependent anion channel 2	0.485	Cytoplasm	ion channel	7417
ACTR3	ARP3 actin related protein 3 homolog	0.484	Plasma Membrane	other	10096
VKORC1L1	vitamin K epoxide reductase complex subunit 1 like 1	0.483	Cytoplasm	enzyme	154807
TMEM53	transmembrane protein 53	0.482	Nucleus	other	79639
THOC7	THO complex 7	0.48	Nucleus	other	80145
EIF2A	eukaryotic translation initiation factor 2A	0.478	Cytoplasm	translation regulator	83939
SELENOS	selenoprotein S	0.478	Cytoplasm	other	55829
LSM8	LSM8 homolog, U6 small nuclear RNA associated	0.475	Nucleus	other	51691
ACTG1	actin gamma 1	0.474	Cytoplasm	other	71
ATP6V1B2	ATPase H+ transporting V1 subunit B2	0.474	Cytoplasm	transporter	526
CINP	cyclin dependent kinase 2 interacting protein	0.474	Nucleus	other	51550
HAUS1	HAUS augmin like complex subunit 1	0.474	Nucleus	other	115106
ODR4	odr-4 GPCR localization factor homolog	0.474	Other	other	54953
COMMD10	COMM domain containing 10	0.473	Other	other	51397
HSBP1	heat shock factor binding protein 1	0.471	Nucleus	other	3281
PARN	poly(A)-specific ribonuclease	0.47	Nucleus	enzyme	5073
GNAI3	G protein subunit alpha i3	0.469	Cytoplasm	enzyme	2773
PSMA1	proteasome subunit alpha 1	0.468	Cytoplasm	peptidase	5682
EGLN3	egl-9 family hypoxia inducible factor 3	0.467	Cytoplasm	enzyme	112399
AIMP2	aminoacyl tRNA synthetase complex interacting multifunctional protein 2	0.466	Plasma Membrane	other	7965
RPF1	ribosome production factor 1 homolog	0.465	Nucleus	other	80135
MTAP	methylthioadenosine phosphorylase	0.463	Nucleus	enzyme	4507
SNX5	sorting nexin 5	0.46	Cytoplasm	transporter	27131
MAD2L1BP	MAD2L1 binding protein	0.459	Nucleus	other	9587
PTP4A2	protein tyrosine phosphatase type IVA, member 2	0.459	Cytoplasm	phosphatase	8073
UBE2N	ubiquitin conjugating enzyme E2 N	0.459	Cytoplasm	enzyme	7334
EYA3	EYA transcriptional coactivator and phosphatase 3	0.458	Nucleus	phosphatase	2140
CRTAP	cartilage associated protein	0.456	Extracellular Space	other	10491
DEPDC1	DEP domain containing 1	0.456	Nucleus	transcription regulator	55635
CADM1	cell adhesion molecule 1	0.454	Plasma Membrane	other	23705
CHCHD4	coiled-coil-helix-coiled-coil-helix domain containing 4	0.454	Cytoplasm	enzyme	131474
POLB	DNA polymerase beta	0.453	Nucleus	enzyme	5423
PPM1A	protein phosphatase, Mg2+/Mn2+ dependent 1A	0.453	Cytoplasm	phosphatase	5494
BDH1	3-hydroxybutyrate dehydrogenase 1	0.452	Cytoplasm	enzyme	622
POC1B	POC1 centriolar protein B	0.451	Cytoplasm	other	282809
EZH2	enhancer of zeste 2 polycomb repressive complex 2 subunit	0.45	Nucleus	transcription regulator	2146
AK2	adenylate kinase 2	0.449	Cytoplasm	kinase	204
C9orf64	chromosome 9 open reading frame 64	0.449	Other	other	84267
RNF4	ring finger protein 4	0.449	Nucleus	transcription regulator	6047
TFDP1	transcription factor Dp-1	0.448	Nucleus	transcription regulator	7027
CLIC4	chloride intracellular channel 4	0.447	Plasma Membrane	ion channel	25932
MRPL51	mitochondrial ribosomal protein L51	0.444	Cytoplasm	other	51258
SEC13	SEC13 homolog, nuclear pore and COPII coat complex component	0.444	Cytoplasm	transporter	6396
SMARCB1	SWI/SNF related, matrix associated, actin dependent regulator of chromatin, subfamily b, member 1	0.444	Nucleus	transcription regulator	6598
REXO2	RNA exonuclease 2	0.443	Cytoplasm	enzyme	25996
ETF1	eukaryotic translation termination factor 1	0.441	Cytoplasm	translation regulator	2107
SEPT7	septin 7	0.441	Cytoplasm	other	989
SKP2	S-phase kinase associated protein 2	0.441	Nucleus	enzyme	6502
BAK1	BCL2 antagonist/killer 1	0.438	Cytoplasm	other	578
GLT8D1	glycosyltransferase 8 domain containing 1	0.436	Cytoplasm	enzyme	55830
S100Z	S100 calcium binding protein Z	0.436	Other	other	170591
MMGT1	membrane magnesium transporter 1	0.435	Cytoplasm	transporter	93380
GPN3	GPN-loop GTPase 3	0.433	Cytoplasm	other	51184
BRI3BP	BRI3 binding protein	0.432	Extracellular Space	other	140707
TSEN15	tRNA splicing endonuclease subunit 15	0.432	Nucleus	enzyme	116461
CDV3	CDV3 homolog	0.431	Cytoplasm	other	55573
PUM3	pumilio RNA binding family member 3	0.431	Nucleus	other	9933
ELOVL2	ELOVL fatty acid elongase 2	0.427	Cytoplasm	enzyme	54898
GOLT1B	golgi transport 1B	0.427	Cytoplasm	other	51026
MRPL19	mitochondrial ribosomal protein L19	0.427	Cytoplasm	other	9801
RNF8	ring finger protein 8	0.427	Nucleus	enzyme	9025
CRK	CRK proto-oncogene, adaptor protein	0.424	Cytoplasm	other	1398
CHMP1A	charged multivesicular body protein 1A	0.423	Extracellular Space	peptidase	5119
DDR2	discoidin domain receptor tyrosine kinase 2	0.423	Plasma Membrane	kinase	4921
DNAJC8	DnaJ heat shock protein family (Hsp40) member C8	0.423	Nucleus	other	22826
DPM1	dolichyl-phosphate mannosyltransferase subunit 1, catalytic	0.423	Cytoplasm	enzyme	8813
ERH	ERH, mRNA splicing and mitosis factor	0.423	Nucleus	other	2079
SRP14	signal recognition particle 14	0.423	Cytoplasm	other	6727
EIF4A3	eukaryotic translation initiation factor 4A3	0.419	Nucleus	enzyme	9775
INIP	INTS3 and NABP interacting protein	0.418	Nucleus	other	58493
KDELC1	KDEL motif containing 1	0.418	Cytoplasm	other	79070
TOP3A	DNA topoisomerase III alpha	0.418	Nucleus	enzyme	7156
TMEM14C	transmembrane protein 14C	0.417	Plasma Membrane	other	51522
HINT1	histidine triad nucleotide binding protein 1	0.414	Nucleus	enzyme	3094
LRRC59	leucine rich repeat containing 59	0.414	Cytoplasm	other	55379
MRPS5	mitochondrial ribosomal protein S5	0.414	Cytoplasm	other	64969
UHRF1	ubiquitin like with PHD and ring finger domains 1	0.414	Nucleus	transcription regulator	29128
SRSF3	serine and arginine rich splicing factor 3	0.413	Nucleus	other	6428
RAD1	RAD1 checkpoint DNA exonuclease	0.411	Nucleus	enzyme	5810
NEK2	NIMA related kinase 2	0.408	Cytoplasm	kinase	4751
PTPN12	protein tyrosine phosphatase, non-receptor type 12	0.407	Cytoplasm	phosphatase	5782
ASCC1	activating signal cointegrator 1 complex subunit 1	0.404	Nucleus	transcription regulator	51008
YWHAB	tyrosine 3-monooxygenase/tryptophan 5-monooxygenase activation protein beta	0.404	Cytoplasm	transcription regulator	7529
CDC16	cell division cycle 16	0.403	Nucleus	other	8881
CYB5B	cytochrome b5 type B	0.402	Cytoplasm	enzyme	80777
ZNF410	zinc finger protein 410	0.402	Nucleus	other	57862
KARS	lysyl-tRNA synthetase	0.401	Cytoplasm	enzyme	3735
BLZF1	basic leucine zipper nuclear factor 1	0.4	Cytoplasm	transcription regulator	8548
CUEDC2	CUE domain containing 2	0.394	Extracellular Space	other	79004
POP4	POP4 homolog, ribonuclease P/MRP subunit	0.393	Nucleus	enzyme	10775
PUS3	pseudouridylate synthase 3	0.392	Nucleus	enzyme	83480
UBE2I	ubiquitin conjugating enzyme E2 I	0.392	Nucleus	enzyme	7329
ZNF207	zinc finger protein 207	0.392	Nucleus	transcription regulator	7756
PAFAH1B2	platelet activating factor acetylhydrolase 1b catalytic subunit 2	0.391	Cytoplasm	enzyme	5049
EIF1AY	eukaryotic translation initiation factor 1A, Y-linked	0.39	Other	translation regulator	9086
NUBPL	nucleotide binding protein like	0.39	Cytoplasm	other	80224
PAFAH1B1	platelet activating factor acetylhydrolase 1b regulatory subunit 1	0.39	Cytoplasm	enzyme	5048
RBBP4	RB binding protein 4, chromatin remodeling factor	0.387	Nucleus	enzyme	5928
FAM53A	family with sequence similarity 53 member A	0.386	Nucleus	other	152877
MTFR2	mitochondrial fission regulator 2	0.385	Cytoplasm	other	113115
KIAA0391	KIAA0391	0.384	Cytoplasm	enzyme	9692
SLC2A3	solute carrier family 2 member 3	0.383	Plasma Membrane	transporter	6515
CCDC28A	coiled-coil domain containing 28A	0.381	Other	other	25901
PSMC3	proteasome 26S subunit, ATPase 3	0.381	Nucleus	enzyme	5702
PTRH2	peptidyl-tRNA hydrolase 2	0.381	Cytoplasm	enzyme	51651
TACC3	transforming acidic coiled-coil containing protein 3	0.381	Nucleus	other	10460
SETD3	SET domain containing 3	0.38	Nucleus	enzyme	84193
NME7	NME/NM23 family member 7	0.379	Cytoplasm	kinase	29922
UCHL1	ubiquitin C-terminal hydrolase L1	0.377	Cytoplasm	peptidase	7345
BARD1	BRCA1 associated RING domain 1	0.374	Nucleus	transcription regulator	580
ILF2	interleukin enhancer binding factor 2	0.374	Nucleus	transcription regulator	3608
TNFAIP1	TNF alpha induced protein 1	0.374	Plasma Membrane	ion channel	7126
ZCCHC7	zinc finger CCHC-type containing 7	0.373	Nucleus	other	84186
AIDA	axin interactor, dorsalization associated	0.372	Cytoplasm	other	64853
WDR77	WD repeat domain 77	0.372	Nucleus	transcription regulator	79084
GLIPR2	GLI pathogenesis related 2	0.371	Cytoplasm	other	152007
TCEANC	transcription elongation factor A N-terminal and central domain containing	0.371	Other	other	170082
VDAC3	voltage dependent anion channel 3	0.371	Cytoplasm	ion channel	7419
CCNA2	cyclin A2	0.369	Nucleus	other	890
UBE2T	ubiquitin conjugating enzyme E2 T	0.368	Nucleus	enzyme	29089
DNAJC15	DnaJ heat shock protein family (Hsp40) member C15	0.366	Cytoplasm	other	29103
TERF1	telomeric repeat binding factor 1	0.366	Nucleus	other	7013
DCUN1D5	defective in cullin neddylation 1 domain containing 5	0.365	Other	other	84259
MYBL2	MYB proto-oncogene like 2	0.363	Nucleus	transcription regulator	4605
NUPL2	nucleoporin like 2	0.363	Nucleus	transporter	11097
ANGEL2	angel homolog 2	0.361	Nucleus	other	90806
INCENP	inner centromere protein	0.361	Nucleus	other	3619
CDR2	cerebellar degeneration related protein 2	0.36	Cytoplasm	other	1039
COG5	component of oligomeric golgi complex 5	0.36	Cytoplasm	transporter	10466
PPP2CA	protein phosphatase 2 catalytic subunit alpha	0.359	Cytoplasm	phosphatase	5515
CDC37L1	cell division cycle 37 like 1	0.358	Cytoplasm	other	55664
TOR1B	torsin family 1 member B	0.357	Cytoplasm	enzyme	27348
ATL2	atlastin GTPase 2	0.356	Cytoplasm	other	64225
PPP3R1	protein phosphatase 3 regulatory subunit B, alpha	0.356	Cytoplasm	phosphatase	5534
UBE2J1	ubiquitin conjugating enzyme E2 J1	0.354	Cytoplasm	enzyme	51465
ZNF639	zinc finger protein 639	0.354	Nucleus	transcription regulator	51193
CBWD1	COBW domain containing 1	0.353	Other	other	55871
FUT8	fucosyltransferase 8	0.353	Cytoplasm	enzyme	2530
MOB1B	MOB kinase activator 1B	0.348	Cytoplasm	other	92597
NUS1	NUS1 dehydrodolichyl diphosphate synthase subunit	0.348	Cytoplasm	enzyme	116150
TBPL1	TATA-box binding protein like 1	0.348	Nucleus	transcription regulator	9519
TPM1	tropomyosin 1	0.348	Cytoplasm	other	7168
UQCC1	ubiquinol-cytochrome c reductase complex assembly factor 1	0.346	Cytoplasm	other	55245
GARNL3	GTPase activating Rap/RanGAP domain like 3	0.342	Other	other	84253
MRPL22	mitochondrial ribosomal protein L22	0.34	Cytoplasm	other	29093
WDR5	WD repeat domain 5	0.338	Nucleus	enzyme	11091
CCDC59	coiled-coil domain containing 59	0.337	Nucleus	other	29080
PRKAA1	protein kinase AMP-activated catalytic subunit alpha 1	0.337	Cytoplasm	kinase	5562
KLHL2	kelch like family member 2	0.336	Cytoplasm	other	11275
OMA1	OMA1 zinc metallopeptidase	0.336	Cytoplasm	peptidase	115209
GTF2E2	general transcription factor IIE subunit 2	0.334	Nucleus	transcription regulator	2961
RWDD2B	RWD domain containing 2B	0.332	Other	other	10069
NF2	neurofibromin 2	0.327	Plasma Membrane	other	4771
PCYT1A	phosphate cytidylyltransferase 1, choline, alpha	0.326	Cytoplasm	enzyme	5130
RAC1	Rac family small GTPase 1	0.326	Plasma Membrane	enzyme	5879
ILKAP	ILK associated serine/threonine phosphatase	0.325	Cytoplasm	phosphatase	80895
BLM	Bloom syndrome RecQ like helicase	0.324	Nucleus	enzyme	641
ZMYM2	zinc finger MYM-type containing 2	0.322	Nucleus	kinase	7750
ZWILCH	zwilch kinetochore protein	0.317	Nucleus	other	55055
MARCH3	membrane associated ring-CH-type finger 3	0.316	Cytoplasm	other	115123
LARS2	leucyl-tRNA synthetase 2, mitochondrial	0.311	Cytoplasm	enzyme	23395
RNF207	ring finger protein 207	0.309	Other	other	388591
TRAF3IP1	TRAF3 interacting protein 1	0.309	Cytoplasm	other	26146
CCDC66	coiled-coil domain containing 66	0.308	Other	other	285331
B9D1	B9 domain containing 1	0.306	Plasma Membrane	other	27077
CDKN2C	cyclin dependent kinase inhibitor 2C	0.306	Nucleus	transcription regulator	1031
RNASEH2B	ribonuclease H2 subunit B	0.301	Nucleus	enzyme	79621
C5orf51	chromosome 5 open reading frame 51	0.297	Other	other	285636
DNTTIP2	deoxynucleotidyltransferase terminal interacting protein 2	0.297	Nucleus	other	30836
ENTPD4	ectonucleoside triphosphate diphosphohydrolase 4	0.295	Cytoplasm	enzyme	9583
CSTF1	cleavage stimulation factor subunit 1	0.294	Nucleus	other	1477
RALA	RAS like proto-oncogene A	0.294	Cytoplasm	enzyme	5898
SLC1A6	solute carrier family 1 member 6	0.29	Plasma Membrane	transporter	6511
SRP68	signal recognition particle 68	0.29	Nucleus	other	6730
UHMK1	U2AF homology motif kinase 1	0.29	Nucleus	kinase	127933
SSPN	sarcospan	0.289	Plasma Membrane	other	8082
GABPB1	GA binding protein transcription factor beta subunit 1	0.288	Nucleus	transcription regulator	2553
KIF18A	kinesin family member 18A	0.288	Cytoplasm	enzyme	81930
CNOT2	CCR4-NOT transcription complex subunit 2	0.283	Nucleus	transcription regulator	4848
RAB23	RAB23, member RAS oncogene family	0.283	Cytoplasm	enzyme	51715
SLC38A1	solute carrier family 38 member 1	0.28	Plasma Membrane	transporter	81539
UBAC1	UBA domain containing 1	0.28	Nucleus	other	10422
ANGPTL2	angiopoietin like 2	0.279	Extracellular Space	other	23452
MRS2	MRS2, magnesium transporter	0.276	Cytoplasm	transporter	57380
RBM18	RNA binding motif protein 18	0.276	Other	other	92400
ZDHHC13	zinc finger DHHC-type containing 13	0.271	Nucleus	transcription regulator	54503
TCEANC2	transcription elongation factor A N-terminal and central domain containing 2	0.269	Other	other	127428
HNRNPLL	heterogeneous nuclear ribonucleoprotein L like	0.268	Other	other	92906
CCDC51	coiled-coil domain containing 51	0.267	Cytoplasm	other	79714
WRAP73	WD repeat containing, antisense to TP73	0.263	Nucleus	other	49856
CCND2	cyclin D2	0.262	Nucleus	other	894
B4GALT4	beta-1,4-galactosyltransferase 4	0.26	Cytoplasm	enzyme	8702
CMTR1	cap methyltransferase 1	0.249	Nucleus	enzyme	23070
FBXO6	F-box protein 6	0.249	Cytoplasm	enzyme	26270
PREP	prolyl endopeptidase	0.247	Cytoplasm	peptidase	5550
LANCL2	LanC like 2	0.246	Plasma Membrane	other	55915
OSBPL10	oxysterol binding protein like 10	0.245	Cytoplasm	transporter	114884
HIKESHI	Hikeshi, heat shock protein nuclear import factor	0.241	Cytoplasm	transporter	51501
WDCP	WD repeat and coiled coil containing	0.241	Other	other	80304
CENPM	centromere protein M	0.239	Cytoplasm	other	79019
RAB3GAP1	RAB3 GTPase activating protein catalytic subunit 1	0.239	Cytoplasm	other	22930
BZW2	basic leucine zipper and W2 domains 2	0.232	Cytoplasm	translation regulator	28969
SLBP	stem-loop binding protein	0.228	Nucleus	other	7884
TOP2A	DNA topoisomerase II alpha	0.226	Nucleus	enzyme	7153
NOL10	nucleolar protein 10	0.224	Nucleus	other	79954
SEMA5A	semaphorin 5A	0.223	Plasma Membrane	transmembrane receptor	9037
EFCAB14	EF-hand calcium binding domain 14	0.222	Other	other	9813
PRR11	proline rich 11	0.219	Other	other	55771
TAF1A	TATA-box binding protein associated factor, RNA polymerase I subunit A	0.217	Nucleus	transcription regulator	9015
FANCC	Fanconi anemia complementation group C	0.214	Nucleus	other	2176
LMBRD2	LMBR1 domain containing 2	0.214	Other	other	92255
IL22RA1	interleukin 22 receptor subunit alpha 1	0.208	Plasma Membrane	transmembrane receptor	58985
VPS36	vacuolar protein sorting 36 homolog	0.2	Cytoplasm	other	51028
SLC2A12	solute carrier family 2 member 12	0.187	Plasma Membrane	transporter	154091
TPCN2	two pore segment channel 2	0.176	Cytoplasm	ion channel	219931
WNK2	WNK lysine deficient protein kinase 2	0.176	Cytoplasm	kinase	65268
LRRC31	leucine rich repeat containing 31	0.166	Other	other	79782
SCRN1	secernin 1	0.13	Cytoplasm	other	9805
CDYL2	chromodomain Y like 2	-0.136	Nucleus	other	124359
NDUFS4	NADH:ubiquinone oxidoreductase subunit S4	-0.147	Cytoplasm	enzyme	4724
EPB41L4B	erythrocyte membrane protein band 4.1 like 4B	-0.148	Cytoplasm	transporter	54566
GRIP2	glutamate receptor interacting protein 2	-0.152	Plasma Membrane	other	80852
JMJD1C	jumonji domain containing 1C	-0.156	Nucleus	enzyme	221037
OXSR1	oxidative stress responsive 1	-0.159	Nucleus	kinase	9943
FAM184A	family with sequence similarity 184 member A	-0.163	Extracellular Space	other	79632
FAM173A	family with sequence similarity 173 member A	-0.179	Other	other	65990
GPAT4	glycerol-3-phosphate acyltransferase 4	-0.18	Cytoplasm	enzyme	137964
HEXA	hexosaminidase subunit alpha	-0.183	Cytoplasm	enzyme	3073
STK36	serine/threonine kinase 36	-0.189	Cytoplasm	kinase	27148
STS	steroid sulfatase	-0.189	Cytoplasm	enzyme	412
SYT4	synaptotagmin 4	-0.192	Cytoplasm	transporter	6860
TSHZ3	teashirt zinc finger homeobox 3	-0.194	Nucleus	transcription regulator	57616
ZFHX3	zinc finger homeobox 3	-0.196	Nucleus	transcription regulator	463
SKAP2	src kinase associated phosphoprotein 2	-0.198	Cytoplasm	other	8935
TTLL10	tubulin tyrosine ligase like 10	-0.201	Cytoplasm	enzyme	254173
DNM1	dynamin 1	-0.202	Cytoplasm	enzyme	1759
TRPV2	transient receptor potential cation channel subfamily V member 2	-0.202	Plasma Membrane	ion channel	51393
RARRES2	retinoic acid receptor responder 2	-0.204	Plasma Membrane	transmembrane receptor	5919
EGF	epidermal growth factor	-0.211	Extracellular Space	growth factor	1950
DUSP27	dual specificity phosphatase 27, atypical	-0.217	Other	phosphatase	92235
FMO4	flavin containing monooxygenase 4	-0.217	Cytoplasm	enzyme	2329
DHX29	DExH-box helicase 29	-0.238	Cytoplasm	enzyme	54505
FAM222A	family with sequence similarity 222 member A	-0.239	Other	other	84915
TC2N	tandem C2 domains, nuclear	-0.239	Nucleus	transporter	123036
KLHL7	kelch like family member 7	-0.264	Nucleus	other	55975
MMAA	methylmalonic aciduria (cobalamin deficiency) cblA type	-0.265	Cytoplasm	enzyme	166785
BBS2	Bardet-Biedl syndrome 2	-0.266	Cytoplasm	other	583
KCNA5	potassium voltage-gated channel subfamily A member 5	-0.269	Plasma Membrane	ion channel	3741
SRR	serine racemase	-0.272	Cytoplasm	enzyme	63826
HEXDC	hexosaminidase D	-0.274	Other	enzyme	284004
NEU4	neuraminidase 4	-0.275	Cytoplasm	enzyme	129807
JMY	junction mediating and regulatory protein, p53 cofactor	-0.289	Nucleus	transcription regulator	133746
UBE2D3	ubiquitin conjugating enzyme E2 D3	-0.29	Cytoplasm	enzyme	7323
HTR4	5-hydroxytryptamine receptor 4	-0.294	Plasma Membrane	G-protein coupled receptor	3360
POPDC3	popeye domain containing 3	-0.295	Other	other	64208
ACOT12	acyl-CoA thioesterase 12	-0.299	Cytoplasm	enzyme	134526
SRGAP3	SLIT-ROBO Rho GTPase activating protein 3	-0.299	Cytoplasm	other	9901
IDH3B	isocitrate dehydrogenase 3 (NAD(+)) beta	-0.301	Cytoplasm	enzyme	3420
C9orf78	chromosome 9 open reading frame 78	-0.302	Other	other	51759
TRHDE	thyrotropin releasing hormone degrading enzyme	-0.31	Plasma Membrane	peptidase	29953
RETREG3	reticulophagy regulator family member 3	-0.314	Other	other	162427
VPS33B	VPS33B, late endosome and lysosome associated	-0.314	Cytoplasm	transporter	26276
NMRK1	nicotinamide riboside kinase 1	-0.315	Cytoplasm	kinase	54981
NKAIN4	sodium/potassium transporting ATPase interacting 4	-0.319	Other	other	128414
VEZT	vezatin, adherens junctions transmembrane protein	-0.319	Plasma Membrane	other	55591
TLK1	tousled like kinase 1	-0.321	Nucleus	kinase	9874
CHTF18	chromosome transmission fidelity factor 18	-0.322	Nucleus	other	63922
MYO1C	myosin IC	-0.322	Cytoplasm	enzyme	4641
ZFYVE27	zinc finger FYVE-type containing 27	-0.323	Plasma Membrane	other	118813
UVRAG	UV radiation resistance associated	-0.326	Nucleus	other	7405
RILP	Rab interacting lysosomal protein	-0.328	Cytoplasm	other	83547
KRT222	keratin 222	-0.334	Other	other	125113
LOXL4	lysyl oxidase like 4	-0.334	Extracellular Space	enzyme	84171
TBC1D15	TBC1 domain family member 15	-0.338	Cytoplasm	other	64786
TM2D2	TM2 domain containing 2	-0.341	Extracellular Space	other	83877
EDC3	enhancer of mRNA decapping 3	-0.342	Cytoplasm	enzyme	80153
GNG13	G protein subunit gamma 13	-0.342	Plasma Membrane	enzyme	51764
VSIG10	V-set and immunoglobulin domain containing 10	-0.348	Other	other	54621
FMN2	formin 2	-0.352	Cytoplasm	other	56776
TOB1	transducer of ERBB2, 1	-0.355	Nucleus	transcription regulator	10140
RPAIN	RPA interacting protein	-0.356	Nucleus	other	84268
PRSS57	protease, serine 57	-0.358	Extracellular Space	peptidase	400668
GIGYF2	GRB10 interacting GYF protein 2	-0.36	Cytoplasm	other	26058
LRSAM1	leucine rich repeat and sterile alpha motif containing 1	-0.36	Cytoplasm	enzyme	90678
UGT2A3	UDP glucuronosyltransferase family 2 member A3	-0.36	Other	enzyme	79799
DNAJC1	DnaJ heat shock protein family (Hsp40) member C1	-0.361	Cytoplasm	other	64215
RABEPK	Rab9 effector protein with kelch motifs	-0.361	Cytoplasm	other	10244
ALG14	ALG14, UDP-N-acetylglucosaminyltransferase subunit	-0.362	Cytoplasm	enzyme	199857
EIF3L	eukaryotic translation initiation factor 3 subunit L	-0.364	Cytoplasm	other	51386
IGDCC3	immunoglobulin superfamily DCC subclass member 3	-0.364	Other	other	9543
HEMK1	HemK methyltransferase family member 1	-0.366	Nucleus	enzyme	51409
GCNT7	glucosaminyl (N-acetyl) transferase family member 7	-0.369	Other	other	140687
XPR1	xenotropic and polytropic retrovirus receptor 1	-0.37	Plasma Membrane	G-protein coupled receptor	9213
FAM20C	FAM20C, golgi associated secretory pathway kinase	-0.371	Extracellular Space	enzyme	56975
HACD1	3-hydroxyacyl-CoA dehydratase 1	-0.371	Cytoplasm	enzyme	9200
SPSB3	splA/ryanodine receptor domain and SOCS box containing 3	-0.372	Cytoplasm	other	90864
NR3C2	nuclear receptor subfamily 3 group C member 2	-0.373	Nucleus	ligand-dependent nuclear receptor	4306
HSCB	HscB mitochondrial iron-sulfur cluster cochaperone	-0.374	Cytoplasm	other	150274
RABGAP1L	RAB GTPase activating protein 1 like	-0.375	Cytoplasm	other	9910
NDUFS3	NADH:ubiquinone oxidoreductase core subunit S3	-0.376	Cytoplasm	enzyme	4722
NHS	NHS actin remodeling regulator	-0.376	Nucleus	other	4810
ATP5S	ATP synthase, H+ transporting, mitochondrial Fo complex subunit s (factor B)	-0.379	Cytoplasm	transporter	27109
ACADS	acyl-CoA dehydrogenase short chain	-0.38	Cytoplasm	enzyme	35
PEX3	peroxisomal biogenesis factor 3	-0.382	Cytoplasm	other	8504
SERTAD2	SERTA domain containing 2	-0.382	Cytoplasm	transcription regulator	9792
PLEKHM2	pleckstrin homology and RUN domain containing M2	-0.383	Extracellular Space	other	23207
CCDC82	coiled-coil domain containing 82	-0.386	Other	other	79780
FAXC	failed axon connections homolog	-0.386	Other	other	84553
FBXO48	F-box protein 48	-0.387	Other	other	554251
GTF2F2	general transcription factor IIF subunit 2	-0.387	Nucleus	transcription regulator	2963
CNNM1	cyclin and CBS domain divalent metal cation transport mediator 1	-0.388	Plasma Membrane	other	26507
HMGN3	high mobility group nucleosomal binding domain 3	-0.391	Nucleus	other	9324
ZSWIM7	zinc finger SWIM-type containing 7	-0.393	Other	other	125150
ZNF383	zinc finger protein 383	-0.395	Nucleus	other	163087
ISCA2	iron-sulfur cluster assembly 2	-0.398	Cytoplasm	other	122961
GK5	glycerol kinase 5 (putative)	-0.401	Other	kinase	256356
ROMO1	reactive oxygen species modulator 1	-0.402	Cytoplasm	other	140823
GPAT3	glycerol-3-phosphate acyltransferase 3	-0.404	Cytoplasm	enzyme	84803
YIPF1	Yip1 domain family member 1	-0.406	Cytoplasm	other	54432
CRYBB3	crystallin beta B3	-0.408	Other	other	1417
PIGB	phosphatidylinositol glycan anchor biosynthesis class B	-0.411	Cytoplasm	enzyme	9488
COMMD1	copper metabolism domain containing 1	-0.412	Nucleus	transporter	150684
ACOT11	acyl-CoA thioesterase 11	-0.413	Cytoplasm	enzyme	26027
DTD2	D-tyrosyl-tRNA deacylase 2 (putative)	-0.414	Other	other	112487
NDUFA10	NADH:ubiquinone oxidoreductase subunit A10	-0.415	Cytoplasm	transporter	4705
RYR3	ryanodine receptor 3	-0.415	Plasma Membrane	ion channel	6263
FAM129B	family with sequence similarity 129 member B	-0.417	Cytoplasm	transcription regulator	64855
OR8D4	olfactory receptor family 8 subfamily D member 4	-0.422	Plasma Membrane	G-protein coupled receptor	338662
SLC41A3	solute carrier family 41 member 3	-0.423	Plasma Membrane	transporter	54946
ATP5PB	ATP synthase peripheral stalk-membrane subunit b	-0.424	Cytoplasm	transporter	515
SOD2	superoxide dismutase 2	-0.424	Cytoplasm	enzyme	6648
ZBTB25	zinc finger and BTB domain containing 25	-0.427	Nucleus	transcription regulator	7597
TSPAN13	tetraspanin 13	-0.428	Plasma Membrane	other	27075
PACSIN3	protein kinase C and casein kinase substrate in neurons 3	-0.435	Cytoplasm	other	29763
COPS5	COP9 signalosome subunit 5	-0.436	Nucleus	transcription regulator	10987
CAST	calpastatin	-0.439	Cytoplasm	peptidase	831
OSBPL6	oxysterol binding protein like 6	-0.44	Cytoplasm	transporter	114880
STEAP2	STEAP2 metalloreductase	-0.44	Plasma Membrane	transporter	261729
ACADSB	acyl-CoA dehydrogenase short/branched chain	-0.442	Cytoplasm	enzyme	36
CD82	CD82 molecule	-0.445	Plasma Membrane	other	3732
AP3D1	adaptor related protein complex 3 delta 1 subunit	-0.447	Cytoplasm	transporter	8943
SCARB1	scavenger receptor class B member 1	-0.447	Plasma Membrane	transporter	949
CLDN1	claudin 1	-0.451	Plasma Membrane	other	9076
ENTPD2	ectonucleoside triphosphate diphosphohydrolase 2	-0.454	Cytoplasm	enzyme	954
EGFR	epidermal growth factor receptor	-0.456	Plasma Membrane	kinase	1956
SF3A1	splicing factor 3a subunit 1	-0.461	Nucleus	other	10291
MED9	mediator complex subunit 9	-0.464	Nucleus	other	55090
SLC3A1	solute carrier family 3 member 1	-0.464	Plasma Membrane	transporter	6519
MAN1A1	mannosidase alpha class 1A member 1	-0.469	Cytoplasm	enzyme	4121
GUK1	guanylate kinase 1	-0.471	Cytoplasm	kinase	2987
CENPV	centromere protein V	-0.475	Nucleus	other	201161
EIF3M	eukaryotic translation initiation factor 3 subunit M	-0.475	Cytoplasm	other	10480
AGTRAP	angiotensin II receptor associated protein	-0.476	Plasma Membrane	G-protein coupled receptor	57085
FBP1	fructose-bisphosphatase 1	-0.476	Cytoplasm	phosphatase	2203
MOGAT1	monoacylglycerol O-acyltransferase 1	-0.476	Cytoplasm	enzyme	116255
EIF3D	eukaryotic translation initiation factor 3 subunit D	-0.48	Cytoplasm	other	8664
ITM2B	integral membrane protein 2B	-0.48	Plasma Membrane	other	9445
WWOX	WW domain containing oxidoreductase	-0.481	Cytoplasm	enzyme	51741
MFSD12	major facilitator superfamily domain containing 12	-0.482	Cytoplasm	other	126321
AIP	aryl hydrocarbon receptor interacting protein	-0.484	Nucleus	transcription regulator	9049
MYO1B	myosin IB	-0.485	Cytoplasm	enzyme	4430
RAB20	RAB20, member RAS oncogene family	-0.485	Cytoplasm	enzyme	55647
MAP2K3	mitogen-activated protein kinase kinase 3	-0.486	Cytoplasm	kinase	5606
MAPKAPK2	mitogen-activated protein kinase-activated protein kinase 2	-0.494	Nucleus	kinase	9261
PCYT2	phosphate cytidylyltransferase 2, ethanolamine	-0.494	Cytoplasm	enzyme	5833
VTN	vitronectin	-0.494	Extracellular Space	other	7448
PDCD2L	programmed cell death 2 like	-0.495	Other	other	84306
ETFA	electron transfer flavoprotein alpha subunit	-0.497	Cytoplasm	transporter	2108
TIMP3	TIMP metallopeptidase inhibitor 3	-0.497	Extracellular Space	other	7078
SESN1	sestrin 1	-0.498	Nucleus	other	27244
AUH	AU RNA binding methylglutaconyl-CoA hydratase	-0.506	Cytoplasm	enzyme	549
NMT2	N-myristoyltransferase 2	-0.507	Cytoplasm	enzyme	9397
ATP5F1C	ATP synthase F1 subunit gamma	-0.519	Cytoplasm	transporter	509
EHBP1	EH domain binding protein 1	-0.519	Cytoplasm	other	23301
ESD	esterase D	-0.52	Cytoplasm	enzyme	2098
CRLS1	cardiolipin synthase 1	-0.521	Cytoplasm	enzyme	54675
POMK	protein-O-mannose kinase	-0.521	Cytoplasm	kinase	84197
SIGIRR	single Ig and TIR domain containing	-0.522	Plasma Membrane	transmembrane receptor	59307
ANAPC2	anaphase promoting complex subunit 2	-0.524	Nucleus	other	29882
TNIP1	TNFAIP3 interacting protein 1	-0.525	Nucleus	other	10318
IMMP2L	inner mitochondrial membrane peptidase subunit 2	-0.53	Cytoplasm	peptidase	83943
MCEE	methylmalonyl-CoA epimerase	-0.533	Cytoplasm	enzyme	84693
COX5A	cytochrome c oxidase subunit 5A	-0.534	Cytoplasm	enzyme	9377
DNAJC3	DnaJ heat shock protein family (Hsp40) member C3	-0.534	Cytoplasm	other	5611
PTER	phosphotriesterase related	-0.534	Cytoplasm	enzyme	9317
PHF6	PHD finger protein 6	-0.54	Nucleus	transcription regulator	84295
TMC7	transmembrane channel like 7	-0.54	Other	other	79905
PELI1	pellino E3 ubiquitin protein ligase 1	-0.543	Cytoplasm	enzyme	57162
SLC8B1	solute carrier family 8 member B1	-0.543	Plasma Membrane	transporter	80024
CIDEA	cell death-inducing DFFA-like effector a	-0.544	Cytoplasm	other	1149
SLC22A23	solute carrier family 22 member 23	-0.546	Other	transporter	63027
CLYBL	citrate lyase beta like	-0.548	Cytoplasm	enzyme	171425
HSD11B2	hydroxysteroid 11-beta dehydrogenase 2	-0.548	Cytoplasm	enzyme	3291
P4HTM	prolyl 4-hydroxylase, transmembrane	-0.549	Cytoplasm	enzyme	54681
SIL1	SIL1 nucleotide exchange factor	-0.55	Cytoplasm	transporter	64374
GLDC	glycine decarboxylase	-0.551	Cytoplasm	enzyme	2731
SOAT1	sterol O-acyltransferase 1	-0.551	Cytoplasm	enzyme	6646
VWF	von Willebrand factor	-0.551	Extracellular Space	other	7450
C7orf50	chromosome 7 open reading frame 50	-0.556	Other	other	84310
ABCD2	ATP binding cassette subfamily D member 2	-0.557	Cytoplasm	transporter	225
OTOP2	otopetrin 2	-0.557	Other	other	92736
PCMTD1	protein-L-isoaspartate (D-aspartate) O-methyltransferase domain containing 1	-0.558	Cytoplasm	enzyme	115294
C6orf106	chromosome 6 open reading frame 106	-0.56	Other	other	64771
ACO2	aconitase 2	-0.561	Cytoplasm	enzyme	50
FAM46A	family with sequence similarity 46 member A	-0.563	Other	other	55603
PPP2R2C	protein phosphatase 2 regulatory subunit Bgamma	-0.564	Nucleus	phosphatase	5522
FGGY	FGGY carbohydrate kinase domain containing	-0.566	Other	other	55277
GDE1	glycerophosphodiester phosphodiesterase 1	-0.566	Plasma Membrane	enzyme	51573
RASSF2	Ras association domain family member 2	-0.566	Nucleus	kinase	9770
KCNC4	potassium voltage-gated channel subfamily C member 4	-0.571	Plasma Membrane	ion channel	3749
PEX11G	peroxisomal biogenesis factor 11 gamma	-0.571	Cytoplasm	other	92960
SIRT5	sirtuin 5	-0.571	Cytoplasm	enzyme	23408
COX4I1	cytochrome c oxidase subunit 4I1	-0.572	Cytoplasm	enzyme	1327
MRPL38	mitochondrial ribosomal protein L38	-0.574	Cytoplasm	other	64978
TLR5	toll like receptor 5	-0.576	Plasma Membrane	transmembrane receptor	7100
DNAJC16	DnaJ heat shock protein family (Hsp40) member C16	-0.58	Other	other	23341
FDX1	ferredoxin 1	-0.581	Cytoplasm	transporter	2230
FBXO18	F-box protein, helicase, 18	-0.587	Nucleus	enzyme	84893
ADCY5	adenylate cyclase 5	-0.588	Plasma Membrane	enzyme	111
EEF2	eukaryotic translation elongation factor 2	-0.589	Cytoplasm	translation regulator	1938
SLC25A29	solute carrier family 25 member 29	-0.59	Cytoplasm	transporter	123096
ABCB4	ATP binding cassette subfamily B member 4	-0.593	Plasma Membrane	transporter	5244
ADAT2	adenosine deaminase, tRNA specific 2	-0.593	Nucleus	enzyme	134637
RHOC	ras homolog family member C	-0.593	Plasma Membrane	enzyme	389
PCBD2	pterin-4 alpha-carbinolamine dehydratase 2	-0.594	Other	enzyme	84105
LGALSL	galectin like	-0.596	Other	other	29094
GSTK1	glutathione S-transferase kappa 1	-0.597	Cytoplasm	enzyme	373156
TUSC3	tumor suppressor candidate 3	-0.598	Plasma Membrane	transporter	7991
HYI	hydroxypyruvate isomerase (putative)	-0.601	Other	enzyme	81888
SETD9	SET domain containing 9	-0.604	Nucleus	enzyme	133383
ADH5	alcohol dehydrogenase 5 (class III), chi polypeptide	-0.606	Cytoplasm	enzyme	128
TEN1	TEN1, CST complex subunit	-0.606	Nucleus	other	100134934
MGLL	monoglyceride lipase	-0.607	Plasma Membrane	enzyme	11343
FAM210B	family with sequence similarity 210 member B	-0.613	Extracellular Space	other	116151
IP6K2	inositol hexakisphosphate kinase 2	-0.613	Cytoplasm	kinase	51447
TMPRSS12	transmembrane protease, serine 12	-0.614	Other	peptidase	283471
C1orf116	chromosome 1 open reading frame 116	-0.615	Cytoplasm	other	79098
MOCOS	molybdenum cofactor sulfurase	-0.619	Cytoplasm	enzyme	55034
ACOX2	acyl-CoA oxidase 2	-0.621	Cytoplasm	enzyme	8309
C11orf54	chromosome 11 open reading frame 54	-0.627	Nucleus	enzyme	28970
ACAA2	acetyl-CoA acyltransferase 2	-0.632	Cytoplasm	enzyme	10449
CRY1	cryptochrome circadian regulator 1	-0.637	Nucleus	enzyme	1407
LPGAT1	lysophosphatidylglycerol acyltransferase 1	-0.637	Cytoplasm	enzyme	9926
CREB3L3	cAMP responsive element binding protein 3 like 3	-0.638	Cytoplasm	transcription regulator	84699
PCYOX1	prenylcysteine oxidase 1	-0.638	Cytoplasm	enzyme	51449
SLC25A25	solute carrier family 25 member 25	-0.638	Cytoplasm	transporter	114789
NRG4	neuregulin 4	-0.64	Extracellular Space	growth factor	145957
TFB1M	transcription factor B1, mitochondrial	-0.641	Cytoplasm	transcription regulator	51106
SLC25A6	solute carrier family 25 member 6	-0.642	Cytoplasm	transporter	293
NDUFB3	NADH:ubiquinone oxidoreductase subunit B3	-0.643	Cytoplasm	enzyme	4709
SRSF5	serine and arginine rich splicing factor 5	-0.651	Nucleus	other	6430
DECR2	2,4-dienoyl-CoA reductase 2	-0.654	Cytoplasm	enzyme	26063
NT5DC2	5'-nucleotidase domain containing 2	-0.659	Cytoplasm	other	64943
RNF123	ring finger protein 123	-0.659	Cytoplasm	other	63891
TBX22	T-box 22	-0.67	Nucleus	transcription regulator	50945
FZD4	frizzled class receptor 4	-0.673	Plasma Membrane	G-protein coupled receptor	8322
NAT1	N-acetyltransferase 1	-0.676	Cytoplasm	enzyme	9
DNAJC12	DnaJ heat shock protein family (Hsp40) member C12	-0.682	Cytoplasm	other	56521
FAAH	fatty acid amide hydrolase	-0.684	Plasma Membrane	enzyme	2166
PACS2	phosphofurin acidic cluster sorting protein 2	-0.689	Cytoplasm	other	23241
PLXNA4	plexin A4	-0.691	Plasma Membrane	transmembrane receptor	91584
C12orf65	chromosome 12 open reading frame 65	-0.697	Other	other	91574
ACSF2	acyl-CoA synthetase family member 2	-0.698	Cytoplasm	enzyme	80221
MAP2K2	mitogen-activated protein kinase kinase 2	-0.701	Cytoplasm	kinase	5605
HERPUD1	homocysteine inducible ER protein with ubiquitin like domain 1	-0.704	Cytoplasm	other	9709
ACADL	acyl-CoA dehydrogenase long chain	-0.709	Cytoplasm	enzyme	33
IGFBP1	insulin like growth factor binding protein 1	-0.71	Extracellular Space	other	3484
NFS1	NFS1, cysteine desulfurase	-0.714	Cytoplasm	enzyme	9054
SIRT3	sirtuin 3	-0.714	Cytoplasm	enzyme	23410
PROC	protein C, inactivator of coagulation factors Va and VIIIa	-0.716	Extracellular Space	peptidase	5624
NT5C2	5'-nucleotidase, cytosolic II	-0.719	Cytoplasm	phosphatase	22978
ACBD7	acyl-CoA binding domain containing 7	-0.72	Other	other	414149
GJB1	gap junction protein beta 1	-0.726	Plasma Membrane	transporter	2705
BSG	basigin (Ok blood group)	-0.728	Plasma Membrane	transporter	682
NSA2	NSA2, ribosome biogenesis homolog	-0.73	Nucleus	other	10412
YPEL5	yippee like 5	-0.73	Nucleus	other	51646
CLPX	caseinolytic mitochondrial matrix peptidase chaperone subunit	-0.732	Cytoplasm	enzyme	10845
ACBD5	acyl-CoA binding domain containing 5	-0.745	Nucleus	other	91452
GPRC5C	G protein-coupled receptor class C group 5 member C	-0.746	Plasma Membrane	G-protein coupled receptor	55890
ZC3H14	zinc finger CCCH-type containing 14	-0.748	Nucleus	other	79882
SLC25A33	solute carrier family 25 member 33	-0.75	Cytoplasm	transporter	84275
TAPT1	transmembrane anterior posterior transformation 1	-0.75	Plasma Membrane	G-protein coupled receptor	202018
COQ9	coenzyme Q9	-0.752	Cytoplasm	other	57017
IRF8	interferon regulatory factor 8	-0.752	Nucleus	transcription regulator	3394
CTSV	cathepsin V	-0.761	Cytoplasm	peptidase	1515
ELL	elongation factor for RNA polymerase II	-0.763	Nucleus	transcription regulator	8178
SLC25A4	solute carrier family 25 member 4	-0.765	Cytoplasm	transporter	291
SLC9A5	solute carrier family 9 member A5	-0.772	Plasma Membrane	transporter	6553
REPS2	RALBP1 associated Eps domain containing 2	-0.773	Cytoplasm	other	9185
TACR3	tachykinin receptor 3	-0.788	Plasma Membrane	G-protein coupled receptor	6870
IDH1	isocitrate dehydrogenase (NADP(+)) 1, cytosolic	-0.79	Cytoplasm	enzyme	3417
ACSL1	acyl-CoA synthetase long chain family member 1	-0.791	Cytoplasm	enzyme	2180
CYP3A4	cytochrome P450 family 3 subfamily A member 4	-0.792	Cytoplasm	enzyme	1576
MPC1	mitochondrial pyruvate carrier 1	-0.8	Cytoplasm	other	51660
NDUFA11	NADH:ubiquinone oxidoreductase subunit A11	-0.801	Cytoplasm	enzyme	126328
NCALD	neurocalcin delta	-0.808	Cytoplasm	transporter	83988
ACSM3	acyl-CoA synthetase medium chain family member 3	-0.812	Cytoplasm	enzyme	6296
IGFBP7	insulin like growth factor binding protein 7	-0.812	Extracellular Space	transporter	3490
SDC2	syndecan 2	-0.815	Plasma Membrane	other	6383
FAH	fumarylacetoacetate hydrolase	-0.825	Cytoplasm	enzyme	2184
TPST2	tyrosylprotein sulfotransferase 2	-0.828	Cytoplasm	enzyme	8459
FTCD	formimidoyltransferase cyclodeaminase	-0.83	Cytoplasm	enzyme	10841
KYNU	kynureninase	-0.834	Cytoplasm	enzyme	8942
NDUFB10	NADH:ubiquinone oxidoreductase subunit B10	-0.836	Cytoplasm	enzyme	4716
HIPK2	homeodomain interacting protein kinase 2	-0.841	Nucleus	kinase	28996
AKR7A2	aldo-keto reductase family 7 member A2	-0.844	Cytoplasm	enzyme	8574
BPNT1	3'(2'), 5'-bisphosphate nucleotidase 1	-0.845	Nucleus	phosphatase	10380
DPYD	dihydropyrimidine dehydrogenase	-0.848	Cytoplasm	enzyme	1806
EPCAM	epithelial cell adhesion molecule	-0.848	Plasma Membrane	other	4072
AADAT	aminoadipate aminotransferase	-0.855	Cytoplasm	enzyme	51166
PLG	plasminogen	-0.861	Extracellular Space	peptidase	5340
GPT2	glutamic--pyruvic transaminase 2	-0.864	Cytoplasm	enzyme	84706
LDHD	lactate dehydrogenase D	-0.864	Cytoplasm	enzyme	197257
GCH1	GTP cyclohydrolase 1	-0.867	Cytoplasm	enzyme	2643
IL1RAP	interleukin 1 receptor accessory protein	-0.868	Plasma Membrane	transmembrane receptor	3556
DHRS7	dehydrogenase/reductase 7	-0.875	Other	enzyme	51635
MBP	myelin basic protein	-0.875	Extracellular Space	other	4155
CISH	cytokine inducible SH2 containing protein	-0.88	Cytoplasm	other	1154
COQ10B	coenzyme Q10B	-0.881	Cytoplasm	other	80219
RHPN2	rhophilin Rho GTPase binding protein 2	-0.881	Cytoplasm	other	85415
BNIP3	BCL2 interacting protein 3	-0.884	Cytoplasm	other	664
BPHL	biphenyl hydrolase like	-0.896	Cytoplasm	enzyme	670
TMEM120A	transmembrane protein 120A	-0.9	Other	other	83862
RETSAT	retinol saturase	-0.907	Cytoplasm	enzyme	54884
TINAG	tubulointerstitial nephritis antigen	-0.909	Extracellular Space	peptidase	27283
ALDH7A1	aldehyde dehydrogenase 7 family member A1	-0.916	Cytoplasm	enzyme	501
SLC35C2	solute carrier family 35 member C2	-0.936	Cytoplasm	transporter	51006
F11	coagulation factor XI	-0.939	Extracellular Space	peptidase	2160
HPGDS	hematopoietic prostaglandin D synthase	-0.945	Cytoplasm	enzyme	27306
PDCD4	programmed cell death 4	-0.95	Nucleus	other	27250
COMT	catechol-O-methyltransferase	-0.958	Cytoplasm	enzyme	1312
NR3C1	nuclear receptor subfamily 3 group C member 1	-0.959	Nucleus	ligand-dependent nuclear receptor	2908
RHOB	ras homolog family member B	-0.961	Cytoplasm	enzyme	388
AMBP	alpha-1-microglobulin/bikunin precursor	-0.965	Extracellular Space	transporter	259
DDT	D-dopachrome tautomerase	-0.968	Cytoplasm	enzyme	1652
HIBADH	3-hydroxyisobutyrate dehydrogenase	-0.972	Cytoplasm	enzyme	11112
ARHGAP22	Rho GTPase activating protein 22	-0.98	Cytoplasm	other	58504
PNRC1	proline rich nuclear receptor coactivator 1	-0.98	Nucleus	other	10957
ACAA1	acetyl-CoA acyltransferase 1	-0.983	Cytoplasm	enzyme	30
EPHB2	EPH receptor B2	-0.983	Plasma Membrane	kinase	2048
CYB5A	cytochrome b5 type A	-0.985	Cytoplasm	enzyme	1528
UROC1	urocanate hydratase 1	-0.988	Cytoplasm	enzyme	131669
SPINK5	serine peptidase inhibitor, Kazal type 5	-0.993	Extracellular Space	other	11005
DECR1	2,4-dienoyl-CoA reductase 1	-0.997	Cytoplasm	enzyme	1666
ACSS3	acyl-CoA synthetase short chain family member 3	-0.998	Cytoplasm	enzyme	79611
ACO1	aconitase 1	-1	Cytoplasm	enzyme	48
GC	GC, vitamin D binding protein	-1.003	Extracellular Space	transporter	2638
C11orf96	chromosome 11 open reading frame 96	-1.01	Other	other	387763
CBR1	carbonyl reductase 1	-1.014	Cytoplasm	enzyme	873
HMOX2	heme oxygenase 2	-1.021	Cytoplasm	enzyme	3163
VAV2	vav guanine nucleotide exchange factor 2	-1.022	Cytoplasm	transcription regulator	7410
PROZ	protein Z, vitamin K dependent plasma glycoprotein	-1.026	Extracellular Space	peptidase	8858
REEP6	receptor accessory protein 6	-1.026	Plasma Membrane	other	92840
MTHFD1	methylenetetrahydrofolate dehydrogenase, cyclohydrolase and formyltetrahydrofolate synthetase 1	-1.027	Cytoplasm	enzyme	4522
ADHFE1	alcohol dehydrogenase, iron containing 1	-1.033	Cytoplasm	enzyme	137872
GCDH	glutaryl-CoA dehydrogenase	-1.038	Cytoplasm	enzyme	2639
ACAD11	acyl-CoA dehydrogenase family member 11	-1.042	Cytoplasm	enzyme	84129
VSNL1	visinin like 1	-1.045	Cytoplasm	other	7447
HAO2	hydroxyacid oxidase 2	-1.051	Cytoplasm	enzyme	51179
FTH1	ferritin heavy chain 1	-1.055	Cytoplasm	enzyme	2495
SLC16A2	solute carrier family 16 member 2	-1.055	Plasma Membrane	transporter	6567
STEAP3	STEAP3 metalloreductase	-1.06	Cytoplasm	transporter	55240
PCCB	propionyl-CoA carboxylase beta subunit	-1.062	Cytoplasm	enzyme	5096
CTSA	cathepsin A	-1.073	Cytoplasm	peptidase	5476
APMAP	adipocyte plasma membrane associated protein	-1.083	Plasma Membrane	enzyme	57136
APOA5	apolipoprotein A5	-1.105	Extracellular Space	transporter	116519
HAAO	3-hydroxyanthranilate 3,4-dioxygenase	-1.117	Cytoplasm	enzyme	23498
PGPEP1L	pyroglutamyl-peptidase I-like	-1.125	Cytoplasm	other	145814
ALDOB	aldolase, fructose-bisphosphate B	-1.132	Cytoplasm	enzyme	229
MST1	macrophage stimulating 1	-1.134	Extracellular Space	growth factor	4485
AP3S2	adaptor related protein complex 3 sigma 2 subunit	-1.136	Cytoplasm	transporter	10239
LPIN2	lipin 2	-1.147	Nucleus	phosphatase	9663
ACOX1	acyl-CoA oxidase 1	-1.153	Cytoplasm	enzyme	51
PAPSS2	3'-phosphoadenosine 5'-phosphosulfate synthase 2	-1.183	Cytoplasm	enzyme	9060
MGST1	microsomal glutathione S-transferase 1	-1.195	Cytoplasm	enzyme	4257
TAT	tyrosine aminotransferase	-1.196	Cytoplasm	enzyme	6898
LPL	lipoprotein lipase	-1.223	Cytoplasm	enzyme	4023
HPD	4-hydroxyphenylpyruvate dioxygenase	-1.227	Cytoplasm	enzyme	3242
ECHS1	enoyl-CoA hydratase, short chain 1	-1.23	Cytoplasm	enzyme	1892
SERPINC1	serpin family C member 1	-1.234	Extracellular Space	enzyme	462
NIPSNAP1	nipsnap homolog 1	-1.243	Cytoplasm	enzyme	8508
PECR	peroxisomal trans-2-enoyl-CoA reductase	-1.246	Cytoplasm	enzyme	55825
GFI1B	growth factor independent 1B transcriptional repressor	-1.274	Nucleus	transcription regulator	8328
CNTN3	contactin 3	-1.287	Plasma Membrane	other	5067
CTH	cystathionine gamma-lyase	-1.298	Cytoplasm	enzyme	1491
ACAT1	acetyl-CoA acetyltransferase 1	-1.305	Cytoplasm	enzyme	38
CETP	cholesteryl ester transfer protein	-1.314	Extracellular Space	enzyme	1071
F2	coagulation factor II, thrombin	-1.315	Extracellular Space	peptidase	2147
C8B	complement C8 beta chain	-1.325	Extracellular Space	other	732
MASP2	mannan binding lectin serine peptidase 2	-1.33	Extracellular Space	peptidase	10747
PPFIBP1	PPFIA binding protein 1	-1.338	Plasma Membrane	other	8496
CEPT1	choline/ethanolamine phosphotransferase 1	-1.354	Cytoplasm	enzyme	10390
EIF4EBP1	eukaryotic translation initiation factor 4E binding protein 1	-1.358	Cytoplasm	translation regulator	1978
NR0B1	nuclear receptor subfamily 0 group B member 1	-1.358	Nucleus	ligand-dependent nuclear receptor	190
ALB	albumin	-1.359	Extracellular Space	transporter	213
MAP2	microtubule associated protein 2	-1.359	Plasma Membrane	other	4133
FAM20A	FAM20A, golgi associated secretory pathway pseudokinase	-1.379	Extracellular Space	other	54757
HIBCH	3-hydroxyisobutyryl-CoA hydrolase	-1.407	Cytoplasm	enzyme	26275
FKBP5	FK506 binding protein 5	-1.424	Nucleus	enzyme	2289
NEFH	neurofilament heavy	-1.431	Cytoplasm	other	4744
IPO9	importin 9	-1.446	Nucleus	transporter	55705
SLC16A5	solute carrier family 16 member 5	-1.454	Plasma Membrane	transporter	9121
IL1R1	interleukin 1 receptor type 1	-1.468	Plasma Membrane	transmembrane receptor	3554
IDO2	indoleamine 2,3-dioxygenase 2	-1.482	Cytoplasm	enzyme	169355
FST	follistatin	-1.486	Extracellular Space	other	10468
KMO	kynurenine 3-monooxygenase	-1.496	Cytoplasm	enzyme	8564
GCNT2	glucosaminyl (N-acetyl) transferase 2, I-branching enzyme (I blood group)	-1.506	Cytoplasm	enzyme	2651
PRPS2	phosphoribosyl pyrophosphate synthetase 2	-1.514	Cytoplasm	kinase	5634
PHYHD1	phytanoyl-CoA dioxygenase domain containing 1	-1.535	Other	other	254295
ARSE	arylsulfatase E (chondrodysplasia punctata 1)	-1.563	Cytoplasm	enzyme	415
TNFSF10	TNF superfamily member 10	-1.605	Extracellular Space	cytokine	8743
PAH	phenylalanine hydroxylase	-1.69	Cytoplasm	enzyme	5053
HMGCS1	3-hydroxy-3-methylglutaryl-CoA synthase 1	-1.739	Cytoplasm	enzyme	3157
F9	coagulation factor IX	-1.744	Extracellular Space	peptidase	2158
ALAS1	5'-aminolevulinate synthase 1	-1.768	Cytoplasm	enzyme	211
ABCG5	ATP binding cassette subfamily G member 5	-1.812	Plasma Membrane	transporter	64240
HAL	histidine ammonia-lyase	-1.851	Cytoplasm	enzyme	3034
METTL7A	methyltransferase like 7A	-1.853	Cytoplasm	other	25840
MBL2	mannose binding lectin 2	-1.875	Extracellular Space	peptidase	4153
ECI2	enoyl-CoA delta isomerase 2	-1.945	Cytoplasm	enzyme	10455
CYP2D6	cytochrome P450 family 2 subfamily D member 6	-1.954	Cytoplasm	enzyme	1565
NDRG1	N-myc downstream regulated 1	-2.042	Nucleus	kinase	10397
ATIC	5-aminoimidazole-4-carboxamide ribonucleotide formyltransferase/IMP cyclohydrolase	-2.043	Cytoplasm	enzyme	471
AIF1L	allograft inflammatory factor 1 like	-2.104	Plasma Membrane	other	83543
AKR1D1	aldo-keto reductase family 1 member D1	-2.129	Cytoplasm	enzyme	6718
BHMT	betaine--homocysteine S-methyltransferase	-2.148	Cytoplasm	enzyme	635
HADHB	hydroxyacyl-CoA dehydrogenase trifunctional multienzyme complex subunit beta	-2.313	Cytoplasm	enzyme	3032
EHHADH	enoyl-CoA hydratase and 3-hydroxyacyl CoA dehydrogenase	-2.409	Cytoplasm	enzyme	1962
UPP2	uridine phosphorylase 2	-2.476	Cytoplasm	enzyme	151531
LDHB	lactate dehydrogenase B	-2.621	Cytoplasm	enzyme	3945
CYP4A22	cytochrome P450 family 4 subfamily A member 22	-2.739	Cytoplasm	enzyme	284541
CYP3A7	cytochrome P450 family 3 subfamily A member 7	-3.068	Cytoplasm	enzyme	1551
ADSL	adenylosuccinate lyase	-3.177	Cytoplasm	enzyme	158
IGFBP2	insulin like growth factor binding protein 2	-3.448	Extracellular Space	other	3485
	Higher expression in D2FED48h
	Higher expression in D2FAST48h

## Sheet: D2FAST48h vs D2REFED4h_641 AR-D
Symbol	Entrez Gene Name	Log2 Ratio	Location	Type(s)	Entrez Gene ID
CYP4A22	cytochrome P450 family 4 subfamily A member 22	2.526	Cytoplasm	enzyme	284541
UPP2	uridine phosphorylase 2	2.486	Cytoplasm	enzyme	151531
IGFBP2	insulin like growth factor binding protein 2	1.789	Extracellular Space	other	3485
NDRG1	N-myc downstream regulated 1	1.774	Nucleus	kinase	10397
TDO2	tryptophan 2,3-dioxygenase	1.681	Cytoplasm	enzyme	6999
VSNL1	visinin like 1	1.679	Cytoplasm	other	7447
HAL	histidine ammonia-lyase	1.557	Cytoplasm	enzyme	3034
CEPT1	choline/ethanolamine phosphotransferase 1	1.501	Cytoplasm	enzyme	10390
SLC16A5	solute carrier family 16 member 5	1.461	Plasma Membrane	transporter	9121
TNFSF10	TNF superfamily member 10	1.442	Extracellular Space	cytokine	8743
PNRC1	proline rich nuclear receptor coactivator 1	1.414	Nucleus	other	10957
FKBP5	FK506 binding protein 5	1.387	Nucleus	enzyme	2289
TAT	tyrosine aminotransferase	1.381	Cytoplasm	enzyme	6898
ATIC	5-aminoimidazole-4-carboxamide ribonucleotide formyltransferase/IMP cyclohydrolase	1.346	Cytoplasm	enzyme	471
EPCAM	epithelial cell adhesion molecule	1.316	Plasma Membrane	other	4072
ACOX1	acyl-CoA oxidase 1	1.309	Cytoplasm	enzyme	51
NCOA4	nuclear receptor coactivator 4	1.308	Nucleus	transcription regulator	8031
MAT1A	methionine adenosyltransferase 1A	1.275	Cytoplasm	enzyme	4143
LPIN2	lipin 2	1.244	Nucleus	phosphatase	9663
PDCD4	programmed cell death 4	1.228	Nucleus	other	27250
PRPS2	phosphoribosyl pyrophosphate synthetase 2	1.211	Cytoplasm	kinase	5634
ECI2	enoyl-CoA delta isomerase 2	1.192	Cytoplasm	enzyme	10455
PROZ	protein Z, vitamin K dependent plasma glycoprotein	1.184	Extracellular Space	peptidase	8858
ACSL1	acyl-CoA synthetase long chain family member 1	1.146	Cytoplasm	enzyme	2180
C11orf96	chromosome 11 open reading frame 96	1.097	Other	other	387763
MBP	myelin basic protein	1.076	Extracellular Space	other	4155
IDO2	indoleamine 2,3-dioxygenase 2	1.073	Cytoplasm	enzyme	169355
HADHB	hydroxyacyl-CoA dehydrogenase trifunctional multienzyme complex subunit beta	1.033	Cytoplasm	enzyme	3032
ADSL	adenylosuccinate lyase	1.026	Cytoplasm	enzyme	158
YPEL5	yippee like 5	1.023	Nucleus	other	51646
EHHADH	enoyl-CoA hydratase and 3-hydroxyacyl CoA dehydrogenase	1.021	Cytoplasm	enzyme	1962
COQ10B	coenzyme Q10B	1.013	Cytoplasm	other	80219
METTL7A	methyltransferase like 7A	1.013	Cytoplasm	other	25840
BPHL	biphenyl hydrolase like	1.007	Cytoplasm	enzyme	670
ABCG5	ATP binding cassette subfamily G member 5	1.001	Plasma Membrane	transporter	64240
CREB3L3	cAMP responsive element binding protein 3 like 3	0.993	Cytoplasm	transcription regulator	84699
FST	follistatin	0.969	Extracellular Space	other	10468
NR0B1	nuclear receptor subfamily 0 group B member 1	0.967	Nucleus	ligand-dependent nuclear receptor	190
MAP2	microtubule associated protein 2	0.953	Plasma Membrane	other	4133
CETP	cholesteryl ester transfer protein	0.94	Extracellular Space	enzyme	1071
SLC25A29	solute carrier family 25 member 29	0.936	Cytoplasm	transporter	123096
KIF20A	kinesin family member 20A	0.927	Cytoplasm	transporter	10112
COMT	catechol-O-methyltransferase	0.922	Cytoplasm	enzyme	1312
ARRDC2	arrestin domain containing 2	0.918	Other	other	27106
TMEM120A	transmembrane protein 120A	0.918	Other	other	83862
DUSP3	dual specificity phosphatase 3	0.888	Cytoplasm	phosphatase	1845
TMEM229B	transmembrane protein 229B	0.885	Other	other	161145
SIGIRR	single Ig and TIR domain containing	0.883	Plasma Membrane	transmembrane receptor	59307
NCALD	neurocalcin delta	0.869	Cytoplasm	transporter	83988
FZD4	frizzled class receptor 4	0.861	Plasma Membrane	G-protein coupled receptor	8322
LPL	lipoprotein lipase	0.851	Cytoplasm	enzyme	4023
ACAD11	acyl-CoA dehydrogenase family member 11	0.842	Cytoplasm	enzyme	84129
PPFIBP1	PPFIA binding protein 1	0.835	Plasma Membrane	other	8496
BNIP3	BCL2 interacting protein 3	0.832	Cytoplasm	other	664
KMO	kynurenine 3-monooxygenase	0.83	Cytoplasm	enzyme	8564
OSGIN1	oxidative stress induced growth inhibitor 1	0.83	Other	growth factor	29948
SLC35C2	solute carrier family 35 member C2	0.821	Cytoplasm	transporter	51006
PGPEP1L	pyroglutamyl-peptidase I-like	0.814	Cytoplasm	other	145814
IRF8	interferon regulatory factor 8	0.811	Nucleus	transcription regulator	3394
Cyp2j9	cytochrome P450, family 2, subfamily j, polypeptide 9	0.81	Cytoplasm	enzyme
CIDEA	cell death-inducing DFFA-like effector a	0.807	Cytoplasm	other	1149
LDHB	lactate dehydrogenase B	0.8	Cytoplasm	enzyme	3945
TPST2	tyrosylprotein sulfotransferase 2	0.793	Cytoplasm	enzyme	8459
C12orf65	chromosome 12 open reading frame 65	0.79	Other	other	91574
SLC25A33	solute carrier family 25 member 33	0.789	Cytoplasm	transporter	84275
ZC3H14	zinc finger CCCH-type containing 14	0.787	Nucleus	other	79882
MXD4	MAX dimerization protein 4	0.785	Nucleus	transcription regulator	10608
DHRS7	dehydrogenase/reductase 7	0.784	Other	enzyme	51635
CYP4V2	cytochrome P450 family 4 subfamily V member 2	0.771	Cytoplasm	enzyme	285440
RAMP3	receptor activity modifying protein 3	0.767	Plasma Membrane	transporter	10268
HMOX2	heme oxygenase 2	0.763	Cytoplasm	enzyme	3163
F11	coagulation factor XI	0.758	Extracellular Space	peptidase	2160
DNAJC12	DnaJ heat shock protein family (Hsp40) member C12	0.749	Cytoplasm	other	56521
RHOC	ras homolog family member C	0.741	Plasma Membrane	enzyme	389
AP3S2	adaptor related protein complex 3 sigma 2 subunit	0.735	Cytoplasm	transporter	10239
ADHFE1	alcohol dehydrogenase, iron containing 1	0.724	Cytoplasm	enzyme	137872
ABCG8	ATP binding cassette subfamily G member 8	0.719	Plasma Membrane	transporter	64241
SIRT5	sirtuin 5	0.715	Cytoplasm	enzyme	23408
SLC16A2	solute carrier family 16 member 2	0.711	Plasma Membrane	transporter	6567
RETSAT	retinol saturase	0.707	Cytoplasm	enzyme	54884
IL1RL1	interleukin 1 receptor like 1	0.702	Plasma Membrane	transmembrane receptor	9173
SMIM20	small integral membrane protein 20	0.695	Cytoplasm	other	389203
GABARAPL2	GABA type A receptor associated protein like 2	0.692	Cytoplasm	other	11345
ZSWIM7	zinc finger SWIM-type containing 7	0.691	Other	other	125150
PCMTD1	protein-L-isoaspartate (D-aspartate) O-methyltransferase domain containing 1	0.68	Cytoplasm	enzyme	115294
NT5C2	5'-nucleotidase, cytosolic II	0.676	Cytoplasm	phosphatase	22978
CISH	cytokine inducible SH2 containing protein	0.672	Cytoplasm	other	1154
PLPP6	phospholipid phosphatase 6	0.664	Plasma Membrane	phosphatase	403313
ACAA1	acetyl-CoA acyltransferase 1	0.661	Cytoplasm	enzyme	30
MST1	macrophage stimulating 1	0.661	Extracellular Space	growth factor	4485
NFE2L2	nuclear factor, erythroid 2 like 2	0.661	Nucleus	transcription regulator	4780
ACO1	aconitase 1	0.66	Cytoplasm	enzyme	48
HMOX1	heme oxygenase 1	0.654	Cytoplasm	enzyme	3162
LDHD	lactate dehydrogenase D	0.647	Cytoplasm	enzyme	197257
ARSE	arylsulfatase E (chondrodysplasia punctata 1)	0.638	Cytoplasm	enzyme	415
TACR3	tachykinin receptor 3	0.635	Plasma Membrane	G-protein coupled receptor	6870
SMIM8	small integral membrane protein 8	0.634	Other	other	57150
KYNU	kynureninase	0.632	Cytoplasm	enzyme	8942
RHPN2	rhophilin Rho GTPase binding protein 2	0.628	Cytoplasm	other	85415
TFB1M	transcription factor B1, mitochondrial	0.622	Cytoplasm	transcription regulator	51106
YPEL1	yippee like 1	0.622	Nucleus	enzyme	29799
SRSF5	serine and arginine rich splicing factor 5	0.62	Nucleus	other	6430
EIF3H	eukaryotic translation initiation factor 3 subunit H	0.618	Cytoplasm	other	8667
CCDC82	coiled-coil domain containing 82	0.617	Other	other	79780
EPHB2	EPH receptor B2	0.613	Plasma Membrane	kinase	2048
TAPT1	transmembrane anterior posterior transformation 1	0.613	Plasma Membrane	G-protein coupled receptor	202018
MGLL	monoglyceride lipase	0.61	Plasma Membrane	enzyme	11343
ADAT2	adenosine deaminase, tRNA specific 2	0.608	Nucleus	enzyme	134637
F9	coagulation factor IX	0.607	Extracellular Space	peptidase	2158
SIRT3	sirtuin 3	0.606	Cytoplasm	enzyme	23410
ADH5	alcohol dehydrogenase 5 (class III), chi polypeptide	0.6	Cytoplasm	enzyme	128
ABCG2	ATP binding cassette subfamily G member 2 (Junior blood group)	0.598	Plasma Membrane	transporter	9429
SLC41A3	solute carrier family 41 member 3	0.597	Plasma Membrane	transporter	54946
ZNF593	zinc finger protein 593	0.581	Nucleus	transcription regulator	51042
PEX11G	peroxisomal biogenesis factor 11 gamma	0.58	Cytoplasm	other	92960
TBC1D15	TBC1 domain family member 15	0.577	Cytoplasm	other	64786
PSMG2	proteasome assembly chaperone 2	0.573	Nucleus	other	56984
RAD21	RAD21 cohesin complex component	0.573	Nucleus	transcription regulator	5885
TEN1	TEN1, CST complex subunit	0.573	Nucleus	other	100134934
FTCD	formimidoyltransferase cyclodeaminase	0.571	Cytoplasm	enzyme	10841
LRRD1	leucine rich repeats and death domain containing 1	0.571	Other	other	401387
CBR1	carbonyl reductase 1	0.568	Cytoplasm	enzyme	873
ABCB4	ATP binding cassette subfamily B member 4	0.562	Plasma Membrane	transporter	5244
MAP1LC3B	microtubule associated protein 1 light chain 3 beta	0.558	Cytoplasm	other	81631
ZHX1	zinc fingers and homeoboxes 1	0.554	Nucleus	transcription regulator	11244
HSD11B2	hydroxysteroid 11-beta dehydrogenase 2	0.551	Cytoplasm	enzyme	3291
ADCY5	adenylate cyclase 5	0.548	Plasma Membrane	enzyme	111
FBXO8	F-box protein 8	0.544	Cytoplasm	other	26269
FBXO18	F-box protein, helicase, 18	0.542	Nucleus	enzyme	84893
SESN1	sestrin 1	0.537	Nucleus	other	27244
TMEM234	transmembrane protein 234	0.535	Other	other	56063
LGALSL	galectin like	0.534	Other	other	29094
NSA2	NSA2, ribosome biogenesis homolog	0.53	Nucleus	other	10412
PCBD2	pterin-4 alpha-carbinolamine dehydratase 2	0.53	Other	enzyme	84105
SAT1	spermidine/spermine N1-acetyltransferase 1	0.525	Cytoplasm	enzyme	6303
ST14	suppression of tumorigenicity 14	0.517	Plasma Membrane	peptidase	6768
SLC25A25	solute carrier family 25 member 25	0.507	Cytoplasm	transporter	114789
SPG21	SPG21, maspardin	0.507	Plasma Membrane	enzyme	51324
ZNF383	zinc finger protein 383	0.507	Nucleus	other	163087
HIPK2	homeodomain interacting protein kinase 2	0.506	Nucleus	kinase	28996
CEP78	centrosomal protein 78	0.502	Cytoplasm	other	84131
TLR5	toll like receptor 5	0.502	Plasma Membrane	transmembrane receptor	7100
AGTRAP	angiotensin II receptor associated protein	0.501	Plasma Membrane	G-protein coupled receptor	57085
NDUFB6	NADH:ubiquinone oxidoreductase subunit B6	0.501	Cytoplasm	enzyme	4712
TCP11L2	t-complex 11 like 2	0.501	Other	other	255394
FDX1	ferredoxin 1	0.5	Cytoplasm	transporter	2230
IGFBP7	insulin like growth factor binding protein 7	0.5	Extracellular Space	transporter	3490
TIMP3	TIMP metallopeptidase inhibitor 3	0.499	Extracellular Space	other	7078
TMPRSS12	transmembrane protease, serine 12	0.497	Other	peptidase	283471
SETD9	SET domain containing 9	0.494	Nucleus	enzyme	133383
GCNT7	glucosaminyl (N-acetyl) transferase family member 7	0.484	Other	other	140687
ESD	esterase D	0.483	Cytoplasm	enzyme	2098
EIF3M	eukaryotic translation initiation factor 3 subunit M	0.481	Cytoplasm	other	10480
DPYD	dihydropyrimidine dehydrogenase	0.479	Cytoplasm	enzyme	1806
C1orf116	chromosome 1 open reading frame 116	0.478	Cytoplasm	other	79098
CLDN1	claudin 1	0.476	Plasma Membrane	other	9076
CTDSPL	CTD small phosphatase like	0.476	Nucleus	other	10217
IP6K2	inositol hexakisphosphate kinase 2	0.472	Cytoplasm	kinase	51447
POMK	protein-O-mannose kinase	0.472	Cytoplasm	kinase	84197
ITM2B	integral membrane protein 2B	0.471	Plasma Membrane	other	9445
NIT1	nitrilase 1	0.47	Cytoplasm	enzyme	4817
ACOT11	acyl-CoA thioesterase 11	0.469	Cytoplasm	enzyme	26027
TOB1	transducer of ERBB2, 1	0.464	Nucleus	transcription regulator	10140
NUDT9	nudix hydrolase 9	0.462	Cytoplasm	phosphatase	53343
ZBTB25	zinc finger and BTB domain containing 25	0.462	Nucleus	transcription regulator	7597
STEAP3	STEAP3 metalloreductase	0.461	Cytoplasm	transporter	55240
C16orf87	chromosome 16 open reading frame 87	0.46	Other	other	388272
FAM20C	FAM20C, golgi associated secretory pathway kinase	0.456	Extracellular Space	enzyme	56975
EIF4EBP1	eukaryotic translation initiation factor 4E binding protein 1	0.455	Cytoplasm	translation regulator	1978
FBXO48	F-box protein 48	0.455	Other	other	554251
CAST	calpastatin	0.453	Cytoplasm	peptidase	831
NR3C1	nuclear receptor subfamily 3 group C member 1	0.447	Nucleus	ligand-dependent nuclear receptor	2908
RMC1	regulator of MON1-CCZ1	0.444	Cytoplasm	other	29919
ATP5S	ATP synthase, H+ transporting, mitochondrial Fo complex subunit s (factor B)	0.443	Cytoplasm	transporter	27109
BBOX1	gamma-butyrobetaine hydroxylase 1	0.432	Cytoplasm	enzyme	8424
SIRT6	sirtuin 6	0.428	Nucleus	enzyme	51548
SKAP2	src kinase associated phosphoprotein 2	0.427	Cytoplasm	other	8935
ATP5PB	ATP synthase peripheral stalk-membrane subunit b	0.423	Cytoplasm	transporter	515
SIL1	SIL1 nucleotide exchange factor	0.422	Cytoplasm	transporter	64374
EIF3F	eukaryotic translation initiation factor 3 subunit F	0.421	Cytoplasm	translation regulator	8665
LSM10	LSM10, U7 small nuclear RNA associated	0.42	Nucleus	other	84967
NRG4	neuregulin 4	0.419	Extracellular Space	growth factor	145957
LHPP	phospholysine phosphohistidine inorganic pyrophosphate phosphatase	0.415	Cytoplasm	phosphatase	64077
COX5A	cytochrome c oxidase subunit 5A	0.414	Cytoplasm	enzyme	9377
FBF1	Fas binding factor 1	0.414	Nucleus	other	85302
AP1S3	adaptor related protein complex 1 sigma 3 subunit	0.413	Cytoplasm	transporter	130340
PECR	peroxisomal trans-2-enoyl-CoA reductase	0.413	Cytoplasm	enzyme	55825
SFXN5	sideroflexin 5	0.413	Cytoplasm	transporter	94097
C7orf50	chromosome 7 open reading frame 50	0.412	Other	other	84310
TRAF3IP2	TRAF3 interacting protein 2	0.409	Cytoplasm	other	10758
CENPV	centromere protein V	0.406	Nucleus	other	201161
MRPL38	mitochondrial ribosomal protein L38	0.397	Cytoplasm	other	64978
HYKK	hydroxylysine kinase	0.394	Cytoplasm	kinase	123688
TM2D2	TM2 domain containing 2	0.394	Extracellular Space	other	83877
USP4	ubiquitin specific peptidase 4	0.394	Nucleus	peptidase	7375
COMMD1	copper metabolism domain containing 1	0.388	Nucleus	transporter	150684
BCL2L14	BCL2 like 14	0.379	Cytoplasm	other	79370
GDE1	glycerophosphodiester phosphodiesterase 1	0.379	Plasma Membrane	enzyme	51573
AKAP9	A-kinase anchoring protein 9	0.375	Cytoplasm	other	10142
MCEE	methylmalonyl-CoA epimerase	0.375	Cytoplasm	enzyme	84693
BMP2K	BMP2 inducible kinase	0.374	Nucleus	kinase	55589
SIRT1	sirtuin 1	0.373	Nucleus	transcription regulator	23411
TMEM199	transmembrane protein 199	0.373	Cytoplasm	other	147007
UVRAG	UV radiation resistance associated	0.371	Nucleus	other	7405
MRPL37	mitochondrial ribosomal protein L37	0.365	Cytoplasm	enzyme	51253
SLC25A20	solute carrier family 25 member 20	0.361	Cytoplasm	transporter	788
COPS5	COP9 signalosome subunit 5	0.359	Nucleus	transcription regulator	10987
TPPP2	tubulin polymerization promoting protein family member 2	0.359	Nucleus	other	122664
FAM210A	family with sequence similarity 210 member A	0.355	Cytoplasm	other	125228
ISCA2	iron-sulfur cluster assembly 2	0.354	Cytoplasm	other	122961
DOLK	dolichol kinase	0.353	Cytoplasm	kinase	22845
NR3C2	nuclear receptor subfamily 3 group C member 2	0.353	Nucleus	ligand-dependent nuclear receptor	4306
FOPNL	FGFR1OP N-terminal like	0.349	Cytoplasm	other	123811
NPL	N-acetylneuraminate pyruvate lyase	0.349	Cytoplasm	enzyme	80896
PID1	phosphotyrosine interaction domain containing 1	0.344	Cytoplasm	other	55022
COMMD5	COMM domain containing 5	0.339	Nucleus	other	28991
PAQR5	progestin and adipoQ receptor family member 5	0.337	Other	other	54852
GOLGA7	golgin A7	0.334	Cytoplasm	other	51125
SLC25A3	solute carrier family 25 member 3	0.334	Cytoplasm	transporter	5250
GKAP1	G kinase anchoring protein 1	0.33	Cytoplasm	other	80318
RABGAP1L	RAB GTPase activating protein 1 like	0.32	Cytoplasm	other	9910
PACSIN3	protein kinase C and casein kinase substrate in neurons 3	0.319	Cytoplasm	other	29763
CDK19	cyclin dependent kinase 19	0.318	Nucleus	kinase	23097
PIGM	phosphatidylinositol glycan anchor biosynthesis class M	0.317	Cytoplasm	enzyme	93183
PHGDH	phosphoglycerate dehydrogenase	0.314	Cytoplasm	enzyme	26227
LOXL4	lysyl oxidase like 4	0.309	Extracellular Space	enzyme	84171
UBE2D3	ubiquitin conjugating enzyme E2 D3	0.309	Cytoplasm	enzyme	7323
THAP4	THAP domain containing 4	0.303	Extracellular Space	other	51078
SEL1L	SEL1L ERAD E3 ligase adaptor subunit	0.293	Cytoplasm	other	6400
TXNL4B	thioredoxin like 4B	0.292	Nucleus	enzyme	54957
UGT2A3	UDP glucuronosyltransferase family 2 member A3	0.291	Other	enzyme	79799
RXYLT1	ribitol xylosyltransferase 1	0.279	Plasma Membrane	enzyme	10329
POPDC3	popeye domain containing 3	0.274	Other	other	64208
C21orf59	chromosome 21 open reading frame 59	0.258	Cytoplasm	other	56683
TC2N	tandem C2 domains, nuclear	0.257	Nucleus	transporter	123036
ACOT12	acyl-CoA thioesterase 12	0.246	Cytoplasm	enzyme	134526
SLC22A13	solute carrier family 22 member 13	0.241	Plasma Membrane	transporter	9390
FMO4	flavin containing monooxygenase 4	0.228	Cytoplasm	enzyme	2329
EFHC1	EF-hand domain containing 1	0.222	Cytoplasm	other	114327
ZNF217	zinc finger protein 217	0.221	Nucleus	transcription regulator	7764
STS	steroid sulfatase	0.195	Cytoplasm	enzyme	412
RORA	RAR related orphan receptor A	0.185	Nucleus	ligand-dependent nuclear receptor	6095
RAD9B	RAD9 checkpoint clamp component B	0.181	Nucleus	other	144715
DUSP27	dual specificity phosphatase 27, atypical	0.18	Other	phosphatase	92235
SGSM3	small G protein signaling modulator 3	-0.14	Plasma Membrane	other	27352
LRRC31	leucine rich repeat containing 31	-0.164	Other	other	79782
COL10A1	collagen type X alpha 1 chain	-0.177	Extracellular Space	other	1300
MID2	midline 2	-0.181	Cytoplasm	other	11043
SPTSSB	serine palmitoyltransferase small subunit B	-0.184	Cytoplasm	enzyme	165679
ANKLE2	ankyrin repeat and LEM domain containing 2	-0.193	Nucleus	transcription regulator	23141
FBXW8	F-box and WD repeat domain containing 8	-0.211	Cytoplasm	enzyme	26259
ATF3	activating transcription factor 3	-0.221	Nucleus	transcription regulator	467
MBTD1	mbt domain containing 1	-0.224	Other	other	54799
SLC39A6	solute carrier family 39 member 6	-0.226	Plasma Membrane	transporter	25800
DCLRE1B	DNA cross-link repair 1B	-0.24	Nucleus	enzyme	64858
CUTC	cutC copper transporter	-0.241	Cytoplasm	other	51076
SLC2A11	solute carrier family 2 member 11	-0.242	Plasma Membrane	transporter	66035
PPARD	peroxisome proliferator activated receptor delta	-0.246	Nucleus	ligand-dependent nuclear receptor	5467
TNFRSF21	TNF receptor superfamily member 21	-0.258	Plasma Membrane	transmembrane receptor	27242
SSRP1	structure specific recognition protein 1	-0.274	Nucleus	other	6749
SINHCAF	SIN3-HDAC complex associated factor	-0.275	Extracellular Space	other	58516
NKRF	NFKB repressing factor	-0.277	Nucleus	transcription regulator	55922
CCNE1	cyclin E1	-0.288	Nucleus	transcription regulator	898
MYBL2	MYB proto-oncogene like 2	-0.288	Nucleus	transcription regulator	4605
SRP68	signal recognition particle 68	-0.288	Nucleus	other	6730
MRGBP	MRG domain binding protein	-0.291	Nucleus	other	55257
DUSP4	dual specificity phosphatase 4	-0.292	Nucleus	phosphatase	1846
AREG	amphiregulin	-0.293	Extracellular Space	growth factor	374
TBCE	tubulin folding cofactor E	-0.297	Cytoplasm	other	6905
UBAC1	UBA domain containing 1	-0.3	Nucleus	other	10422
DDX20	DEAD-box helicase 20	-0.301	Nucleus	transcription regulator	11218
RRP15	ribosomal RNA processing 15 homolog	-0.302	Nucleus	other	51018
THAP12	THAP domain containing 12	-0.303	Nucleus	other	5612
TDG	thymine DNA glycosylase	-0.307	Nucleus	enzyme	6996
RPL21	ribosomal protein L21	-0.312	Cytoplasm	other	6144
GPR180	G protein-coupled receptor 180	-0.315	Cytoplasm	other	160897
CSTF1	cleavage stimulation factor subunit 1	-0.316	Nucleus	other	1477
WDR36	WD repeat domain 36	-0.316	Extracellular Space	other	134430
CBWD1	COBW domain containing 1	-0.32	Other	other	55871
PARL	presenilin associated rhomboid like	-0.323	Cytoplasm	peptidase	55486
RAC1	Rac family small GTPase 1	-0.323	Plasma Membrane	enzyme	5879
SLBP	stem-loop binding protein	-0.323	Nucleus	other	7884
MRPS5	mitochondrial ribosomal protein S5	-0.325	Cytoplasm	other	64969
PRMT7	protein arginine methyltransferase 7	-0.332	Cytoplasm	enzyme	54496
NUP62	nucleoporin 62	-0.333	Nucleus	transporter	23636
MDN1	midasin AAA ATPase 1	-0.336	Nucleus	other	23195
CSE1L	chromosome segregation 1 like	-0.337	Nucleus	transporter	1434
NSUN5	NOP2/Sun RNA methyltransferase family member 5	-0.337	Nucleus	other	55695
POLR1E	RNA polymerase I subunit E	-0.339	Nucleus	enzyme	64425
SRF	serum response factor	-0.339	Nucleus	transcription regulator	6722
WDR61	WD repeat domain 61	-0.339	Nucleus	other	80349
EXOSC3	exosome component 3	-0.343	Nucleus	enzyme	51010
RBM18	RNA binding motif protein 18	-0.344	Other	other	92400
ANGEL2	angel homolog 2	-0.346	Nucleus	other	90806
MRPL22	mitochondrial ribosomal protein L22	-0.348	Cytoplasm	other	29093
AIDA	axin interactor, dorsalization associated	-0.349	Cytoplasm	other	64853
DBF4	DBF4 zinc finger	-0.351	Nucleus	kinase	10926
ORC5	origin recognition complex subunit 5	-0.352	Nucleus	other	5001
TBPL1	TATA-box binding protein like 1	-0.353	Nucleus	transcription regulator	9519
ILKAP	ILK associated serine/threonine phosphatase	-0.358	Cytoplasm	phosphatase	80895
NUDT21	nudix hydrolase 21	-0.36	Nucleus	other	11051
PTP4A2	protein tyrosine phosphatase type IVA, member 2	-0.36	Cytoplasm	phosphatase	8073
DNAJC18	DnaJ heat shock protein family (Hsp40) member C18	-0.361	Other	enzyme	202052
KANK3	KN motif and ankyrin repeat domains 3	-0.363	Cytoplasm	other	256949
UBE3D	ubiquitin protein ligase E3D	-0.364	Other	other	90025
ARID5B	AT-rich interaction domain 5B	-0.365	Nucleus	transcription regulator	84159
PGGT1B	protein geranylgeranyltransferase type I subunit beta	-0.367	Cytoplasm	enzyme	5229
ANAPC16	anaphase promoting complex subunit 16	-0.37	Nucleus	other	119504
DPM1	dolichyl-phosphate mannosyltransferase subunit 1, catalytic	-0.371	Cytoplasm	enzyme	8813
KDM8	lysine demethylase 8	-0.371	Nucleus	enzyme	79831
SRSF3	serine and arginine rich splicing factor 3	-0.372	Nucleus	other	6428
ZWILCH	zwilch kinetochore protein	-0.372	Nucleus	other	55055
C12orf45	chromosome 12 open reading frame 45	-0.373	Other	other	121053
ESF1	ESF1 nucleolar pre-rRNA processing protein homolog	-0.375	Nucleus	other	51575
POP4	POP4 homolog, ribonuclease P/MRP subunit	-0.375	Nucleus	enzyme	10775
PSIP1	PC4 and SFRS1 interacting protein 1	-0.379	Nucleus	transcription regulator	11168
TFAM	transcription factor A, mitochondrial	-0.379	Cytoplasm	transcription regulator	7019
CAND1	cullin associated and neddylation dissociated 1	-0.38	Cytoplasm	transcription regulator	55832
PSMG3	proteasome assembly chaperone 3	-0.381	Other	other	84262
USP36	ubiquitin specific peptidase 36	-0.381	Nucleus	peptidase	57602
LONRF3	LON peptidase N-terminal domain and ring finger 3	-0.384	Other	other	79836
PRMT3	protein arginine methyltransferase 3	-0.384	Nucleus	enzyme	10196
TIPRL	TOR signaling pathway regulator	-0.388	Cytoplasm	other	261726
MSTO1	misato 1, mitochondrial distribution and morphology regulator	-0.389	Cytoplasm	other	55154
MALL	mal, T cell differentiation protein like	-0.391	Plasma Membrane	other	7851
OTUD3	OTU deubiquitinase 3	-0.391	Cytoplasm	peptidase	23252
BLMH	bleomycin hydrolase	-0.392	Cytoplasm	peptidase	642
BRMS1L	breast cancer metastasis-suppressor 1 like	-0.393	Other	other	84312
DNAJC8	DnaJ heat shock protein family (Hsp40) member C8	-0.393	Nucleus	other	22826
MRPS18A	mitochondrial ribosomal protein S18A	-0.394	Cytoplasm	other	55168
NKX6-2	NK6 homeobox 2	-0.396	Nucleus	transcription regulator	84504
NUP160	nucleoporin 160	-0.396	Nucleus	other	23279
RRP12	ribosomal RNA processing 12 homolog	-0.396	Nucleus	other	23223
PMEPA1	prostate transmembrane protein, androgen induced 1	-0.397	Plasma Membrane	other	56937
PIP5K1A	phosphatidylinositol-4-phosphate 5-kinase type 1 alpha	-0.398	Cytoplasm	kinase	8394
MPI	mannose phosphate isomerase	-0.399	Cytoplasm	enzyme	4351
CMSS1	cms1 ribosomal small subunit homolog (yeast)	-0.4	Other	other	84319
SDE2	SDE2 telomere maintenance homolog	-0.4	Other	other	163859
SIVA1	SIVA1 apoptosis inducing factor	-0.4	Cytoplasm	other	10572
ATL2	atlastin GTPase 2	-0.401	Cytoplasm	other	64225
MAGOH	mago homolog, exon junction complex core component	-0.407	Nucleus	other	4116
RPF1	ribosome production factor 1 homolog	-0.407	Nucleus	other	80135
RNF20	ring finger protein 20	-0.408	Nucleus	enzyme	56254
PRKAB1	protein kinase AMP-activated non-catalytic subunit beta 1	-0.409	Nucleus	kinase	5564
RWDD2B	RWD domain containing 2B	-0.411	Other	other	10069
BARD1	BRCA1 associated RING domain 1	-0.414	Nucleus	transcription regulator	580
NUBP1	nucleotide binding protein 1	-0.415	Cytoplasm	other	4682
PPP2R2A	protein phosphatase 2 regulatory subunit Balpha	-0.415	Cytoplasm	phosphatase	5520
C10orf88	chromosome 10 open reading frame 88	-0.419	Other	other	80007
DKC1	dyskerin pseudouridine synthase 1	-0.42	Nucleus	enzyme	1736
CHAF1B	chromatin assembly factor 1 subunit B	-0.421	Nucleus	other	8208
SLC18B1	solute carrier family 18 member B1	-0.421	Other	other	116843
GMPPB	GDP-mannose pyrophosphorylase B	-0.422	Cytoplasm	enzyme	29925
GTF2E2	general transcription factor IIE subunit 2	-0.422	Nucleus	transcription regulator	2961
WDR77	WD repeat domain 77	-0.422	Nucleus	transcription regulator	79084
C9orf64	chromosome 9 open reading frame 64	-0.425	Other	other	84267
NUBP2	nucleotide binding protein 2	-0.426	Nucleus	other	10101
PSMA5	proteasome subunit alpha 5	-0.428	Cytoplasm	peptidase	5686
PRRG1	proline rich and Gla domain 1	-0.431	Plasma Membrane	other	5638
DDX27	DEAD-box helicase 27	-0.433	Nucleus	enzyme	55661
IMPAD1	inositol monophosphatase domain containing 1	-0.434	Cytoplasm	enzyme	54928
RBBP4	RB binding protein 4, chromatin remodeling factor	-0.435	Nucleus	enzyme	5928
SMARCB1	SWI/SNF related, matrix associated, actin dependent regulator of chromatin, subfamily b, member 1	-0.436	Nucleus	transcription regulator	6598
BLM	Bloom syndrome RecQ like helicase	-0.443	Nucleus	enzyme	641
METAP1	methionyl aminopeptidase 1	-0.443	Cytoplasm	peptidase	23173
SNRPN	small nuclear ribonucleoprotein polypeptide N	-0.444	Nucleus	other	6638
KCTD14	potassium channel tetramerization domain containing 14	-0.446	Other	ion channel	65987
NUBPL	nucleotide binding protein like	-0.446	Cytoplasm	other	80224
TPM1	tropomyosin 1	-0.447	Cytoplasm	other	7168
WAPL	WAPL cohesin release factor	-0.447	Nucleus	other	23063
EIF4A3	eukaryotic translation initiation factor 4A3	-0.449	Nucleus	enzyme	9775
POLB	DNA polymerase beta	-0.45	Nucleus	enzyme	5423
CREB5	cAMP responsive element binding protein 5	-0.452	Nucleus	transcription regulator	9586
MEMO1	mediator of cell motility 1	-0.452	Cytoplasm	other	51072
ZNHIT6	zinc finger HIT-type containing 6	-0.456	Cytoplasm	other	54680
CD151	CD151 molecule (Raph blood group)	-0.457	Plasma Membrane	other	977
CDR2	cerebellar degeneration related protein 2	-0.457	Cytoplasm	other	1039
NEU2	neuraminidase 2	-0.458	Cytoplasm	enzyme	4759
PUS3	pseudouridylate synthase 3	-0.458	Nucleus	enzyme	83480
TWISTNB	TWIST neighbor	-0.458	Nucleus	other	221830
GTF3A	general transcription factor IIIA	-0.459	Nucleus	transcription regulator	2971
SLC29A1	solute carrier family 29 member 1 (Augustine blood group)	-0.461	Plasma Membrane	transporter	2030
SNRPD1	small nuclear ribonucleoprotein D1 polypeptide	-0.462	Nucleus	other	6632
FAM20B	FAM20B, glycosaminoglycan xylosylkinase	-0.465	Extracellular Space	enzyme	9917
PSMD6	proteasome 26S subunit, non-ATPase 6	-0.465	Cytoplasm	enzyme	9861
SNRPB2	small nuclear ribonucleoprotein polypeptide B2	-0.467	Nucleus	other	6629
TFDP1	transcription factor Dp-1	-0.469	Nucleus	transcription regulator	7027
KARS	lysyl-tRNA synthetase	-0.47	Cytoplasm	enzyme	3735
KLHL2	kelch like family member 2	-0.471	Cytoplasm	other	11275
TBL1XR1	transducin beta like 1 X-linked receptor 1	-0.472	Nucleus	transcription regulator	79718
PTBP1	polypyrimidine tract binding protein 1	-0.476	Nucleus	enzyme	5725
WDR5	WD repeat domain 5	-0.476	Nucleus	enzyme	11091
CCT7	chaperonin containing TCP1 subunit 7	-0.479	Cytoplasm	other	10574
RARS	arginyl-tRNA synthetase	-0.48	Cytoplasm	enzyme	5917
RIOK2	RIO kinase 2	-0.48	Cytoplasm	kinase	55781
CCND1	cyclin D1	-0.481	Nucleus	transcription regulator	595
CTPS1	CTP synthase 1	-0.481	Nucleus	enzyme	1503
E2F1	E2F transcription factor 1	-0.483	Nucleus	transcription regulator	1869
C12orf4	chromosome 12 open reading frame 4	-0.492	Cytoplasm	other	57102
CCDC167	coiled-coil domain containing 167	-0.492	Other	other	154467
COPE	coatomer protein complex subunit epsilon	-0.493	Cytoplasm	transporter	11316
HNRNPA2B1	heterogeneous nuclear ribonucleoprotein A2/B1	-0.493	Nucleus	other	3181
NOL6	nucleolar protein 6	-0.493	Nucleus	other	65083
MRPL40	mitochondrial ribosomal protein L40	-0.495	Cytoplasm	other	64976
SRPK2	SRSF protein kinase 2	-0.495	Nucleus	kinase	6733
HDDC2	HD domain containing 2	-0.5	Cytoplasm	other	51020
RBM45	RNA binding motif protein 45	-0.501	Cytoplasm	other	129831
HAT1	histone acetyltransferase 1	-0.51	Nucleus	enzyme	8520
TCP1	t-complex 1	-0.51	Cytoplasm	other	6950
CCDC134	coiled-coil domain containing 134	-0.511	Other	other	79879
PDK3	pyruvate dehydrogenase kinase 3	-0.511	Cytoplasm	kinase	5165
SURF6	surfeit 6	-0.517	Nucleus	other	6838
ELOVL2	ELOVL fatty acid elongase 2	-0.519	Cytoplasm	enzyme	54898
FCF1	FCF1, rRNA-processing protein	-0.519	Nucleus	other	51077
RPLP1	ribosomal protein lateral stalk subunit P1	-0.52	Cytoplasm	other	6176
RNF8	ring finger protein 8	-0.522	Nucleus	enzyme	9025
RPAP1	RNA polymerase II associated protein 1	-0.522	Other	other	26015
SLC35B1	solute carrier family 35 member B1	-0.524	Cytoplasm	transporter	10237
NUS1	NUS1 dehydrodolichyl diphosphate synthase subunit	-0.525	Cytoplasm	enzyme	116150
MCM5	minichromosome maintenance complex component 5	-0.527	Nucleus	enzyme	4174
PRELID3B	PRELI domain containing 3B	-0.529	Cytoplasm	other	51012
BRIX1	BRX1, biogenesis of ribosomes	-0.532	Nucleus	other	55299
NOM1	nucleolar protein with MIF4G domain 1	-0.533	Nucleus	other	64434
TRAF7	TNF receptor associated factor 7	-0.533	Cytoplasm	enzyme	84231
PSMC6	proteasome 26S subunit, ATPase 6	-0.534	Nucleus	peptidase	5706
KXD1	KxDL motif containing 1	-0.536	Cytoplasm	other	79036
PSMD3	proteasome 26S subunit, non-ATPase 3	-0.536	Cytoplasm	other	5709
GATD1	glutamine amidotransferase like class 1 domain containing 1	-0.537	Cytoplasm	other	347862
RPL7L1	ribosomal protein L7 like 1	-0.537	Cytoplasm	transcription regulator	285855
VPS26A	VPS26, retromer complex component A	-0.537	Cytoplasm	transporter	9559
HSPA4L	heat shock protein family A (Hsp70) member 4 like	-0.538	Cytoplasm	other	22824
AMD1	adenosylmethionine decarboxylase 1	-0.539	Cytoplasm	enzyme	262
EIF2A	eukaryotic translation initiation factor 2A	-0.54	Cytoplasm	translation regulator	83939
NOP58	NOP58 ribonucleoprotein	-0.54	Nucleus	enzyme	51602
PSPC1	paraspeckle component 1	-0.54	Nucleus	other	55269
WDR12	WD repeat domain 12	-0.543	Cytoplasm	other	55759
F2RL1	F2R like trypsin receptor 1	-0.544	Plasma Membrane	G-protein coupled receptor	2150
POLR1C	RNA polymerase I subunit C	-0.545	Nucleus	enzyme	9533
RRP9	ribosomal RNA processing 9, U3 small nucleolar RNA binding protein	-0.545	Nucleus	other	9136
G3BP1	G3BP stress granule assembly factor 1	-0.546	Nucleus	enzyme	10146
ARPC2	actin related protein 2/3 complex subunit 2	-0.548	Cytoplasm	other	10109
DHODH	dihydroorotate dehydrogenase (quinone)	-0.548	Cytoplasm	enzyme	1723
TXNDC11	thioredoxin domain containing 11	-0.548	Cytoplasm	enzyme	51061
HNRNPH3	heterogeneous nuclear ribonucleoprotein H3	-0.552	Nucleus	other	3189
BCL2L1	BCL2 like 1	-0.553	Cytoplasm	other	598
YARS	tyrosyl-tRNA synthetase	-0.561	Cytoplasm	enzyme	8565
PXK	PX domain containing serine/threonine kinase like	-0.563	Cytoplasm	kinase	54899
PSMD12	proteasome 26S subunit, non-ATPase 12	-0.568	Cytoplasm	other	5718
UBE2K	ubiquitin conjugating enzyme E2 K	-0.57	Cytoplasm	transcription regulator	3093
NOL7	nucleolar protein 7	-0.572	Nucleus	other	51406
SLC2A12	solute carrier family 2 member 12	-0.572	Plasma Membrane	transporter	154091
ACTR6	ARP6 actin related protein 6 homolog	-0.574	Nucleus	transporter	64431
EMG1	EMG1, N1-specific pseudouridine methyltransferase	-0.575	Nucleus	enzyme	10436
YWHAE	tyrosine 3-monooxygenase/tryptophan 5-monooxygenase activation protein epsilon	-0.575	Cytoplasm	other	7531
PUM3	pumilio RNA binding family member 3	-0.579	Nucleus	other	9933
SPCS3	signal peptidase complex subunit 3	-0.58	Cytoplasm	peptidase	60559
NUP50	nucleoporin 50	-0.581	Nucleus	transporter	10762
MDH1	malate dehydrogenase 1	-0.585	Cytoplasm	enzyme	4190
TFG	TRK-fused gene	-0.587	Cytoplasm	other	10342
U2af1	U2 small nuclear ribonucleoprotein auxiliary factor (U2AF) 1	-0.59	Nucleus	other
PSMA7	proteasome subunit alpha 7	-0.591	Cytoplasm	peptidase	5688
ELF3	E74 like ETS transcription factor 3	-0.594	Nucleus	transcription regulator	1999
CCDC59	coiled-coil domain containing 59	-0.596	Nucleus	other	29080
NOP16	NOP16 nucleolar protein	-0.596	Nucleus	other	51491
PITPNB	phosphatidylinositol transfer protein beta	-0.597	Cytoplasm	transporter	23760
SKP2	S-phase kinase associated protein 2	-0.599	Nucleus	enzyme	6502
RAP1GDS1	Rap1 GTPase-GDP dissociation stimulator 1	-0.6	Cytoplasm	other	5910
NOP2	NOP2 nucleolar protein	-0.605	Nucleus	other	4839
GNL3	G protein nucleolar 3	-0.608	Nucleus	other	26354
MRAS	muscle RAS oncogene homolog	-0.608	Plasma Membrane	enzyme	22808
ORAI2	ORAI calcium release-activated calcium modulator 2	-0.608	Plasma Membrane	other	80228
INTS13	integrator complex subunit 13	-0.612	Cytoplasm	other	55726
PSMC1	proteasome 26S subunit, ATPase 1	-0.613	Nucleus	peptidase	5700
NUP37	nucleoporin 37	-0.623	Nucleus	transporter	79023
PSMD7	proteasome 26S subunit, non-ATPase 7	-0.624	Cytoplasm	other	5713
NSMF	NMDA receptor synaptonuclear signaling and neuronal migration factor	-0.628	Extracellular Space	other	26012
TAX1BP3	Tax1 binding protein 3	-0.629	Cytoplasm	transcription regulator	30851
ATAD3A	ATPase family, AAA domain containing 3A	-0.632	Cytoplasm	other	55210
COPS3	COP9 signalosome subunit 3	-0.636	Cytoplasm	other	8533
BRI3BP	BRI3 binding protein	-0.637	Extracellular Space	other	140707
KBTBD2	kelch repeat and BTB domain containing 2	-0.638	Other	other	25948
NUP43	nucleoporin 43	-0.639	Nucleus	transporter	348995
GARS	glycyl-tRNA synthetase	-0.65	Cytoplasm	enzyme	2617
MCM2	minichromosome maintenance complex component 2	-0.654	Nucleus	enzyme	4171
DLAT	dihydrolipoamide S-acetyltransferase	-0.661	Cytoplasm	enzyme	1737
RAB1A	RAB1A, member RAS oncogene family	-0.661	Cytoplasm	enzyme	5861
ETF1	eukaryotic translation termination factor 1	-0.662	Cytoplasm	translation regulator	2107
TRNT1	tRNA nucleotidyl transferase 1	-0.665	Cytoplasm	enzyme	51095
UFM1	ubiquitin fold modifier 1	-0.665	Cytoplasm	other	51569
SSR1	signal sequence receptor subunit 1	-0.667	Cytoplasm	other	6745
FAM136A	family with sequence similarity 136 member A	-0.669	Cytoplasm	other	84908
DYNLT1	dynein light chain Tctex-type 1	-0.671	Cytoplasm	other	6993
SELENOS	selenoprotein S	-0.671	Cytoplasm	other	55829
FITM2	fat storage inducing transmembrane protein 2	-0.672	Cytoplasm	other	128486
METAP2	methionyl aminopeptidase 2	-0.674	Cytoplasm	peptidase	10988
PNRC2	proline rich nuclear receptor coactivator 2	-0.674	Nucleus	other	55629
GMNN	geminin, DNA replication inhibitor	-0.676	Nucleus	transcription regulator	51053
HYOU1	hypoxia up-regulated 1	-0.677	Cytoplasm	other	10525
NCBP2	nuclear cap binding protein subunit 2	-0.68	Nucleus	other	22916
RAN	RAN, member RAS oncogene family	-0.68	Nucleus	enzyme	5901
CENPK	centromere protein K	-0.681	Nucleus	other	64105
NUTF2	nuclear transport factor 2	-0.681	Nucleus	transporter	10204
RPA3	replication protein A3	-0.697	Nucleus	other	6119
HNRNPDL	heterogeneous nuclear ribonucleoprotein D like	-0.704	Nucleus	other	9987
ELOVL1	ELOVL fatty acid elongase 1	-0.705	Cytoplasm	enzyme	64834
SNX10	sorting nexin 10	-0.705	Cytoplasm	transporter	29887
SEC11C	SEC11 homolog C, signal peptidase complex subunit	-0.706	Cytoplasm	peptidase	90701
HPF1	histone PARylation factor 1	-0.71	Nucleus	other	54969
RIF1	replication timing regulatory factor 1	-0.715	Nucleus	other	55183
CACYBP	calcyclin binding protein	-0.718	Nucleus	other	27101
GATAD1	GATA zinc finger domain containing 1	-0.719	Nucleus	other	57798
PTP4A3	protein tyrosine phosphatase type IVA, member 3	-0.719	Plasma Membrane	phosphatase	11156
DNAJC9	DnaJ heat shock protein family (Hsp40) member C9	-0.723	Nucleus	other	23234
SCCPDH	saccharopine dehydrogenase (putative)	-0.723	Cytoplasm	other	51097
EIF3J	eukaryotic translation initiation factor 3 subunit J	-0.724	Cytoplasm	translation regulator	8669
TMEM214	transmembrane protein 214	-0.724	Extracellular Space	other	54867
RASD1	ras related dexamethasone induced 1	-0.732	Cytoplasm	enzyme	51655
RAB6A	RAB6A, member RAS oncogene family	-0.734	Cytoplasm	enzyme	5870
MFSD2A	major facilitator superfamily domain containing 2A	-0.735	Plasma Membrane	transporter	84879
RAD51	RAD51 recombinase	-0.735	Nucleus	enzyme	5888
CDV3	CDV3 homolog	-0.741	Cytoplasm	other	55573
HOOK1	hook microtubule tethering protein 1	-0.747	Cytoplasm	other	51361
MANF	mesencephalic astrocyte derived neurotrophic factor	-0.75	Extracellular Space	other	7873
PWP1	PWP1 homolog, endonuclein	-0.753	Nucleus	other	11137
GDI2	GDP dissociation inhibitor 2	-0.762	Cytoplasm	other	2665
UCK2	uridine-cytidine kinase 2	-0.766	Cytoplasm	kinase	7371
LYN	LYN proto-oncogene, Src family tyrosine kinase	-0.771	Cytoplasm	kinase	4067
TYMS	thymidylate synthetase	-0.78	Nucleus	enzyme	7298
CDCA7L	cell division cycle associated 7 like	-0.785	Nucleus	other	55536
CCT2	chaperonin containing TCP1 subunit 2	-0.797	Cytoplasm	kinase	10576
KDELR2	KDEL endoplasmic reticulum protein retention receptor 2	-0.797	Cytoplasm	other	11014
ITPA	inosine triphosphatase	-0.798	Cytoplasm	enzyme	3704
EIF2S2	eukaryotic translation initiation factor 2 subunit beta	-0.8	Cytoplasm	translation regulator	8894
CRELD2	cysteine rich with EGF like domains 2	-0.809	Other	other	79174
PA2G4	proliferation-associated 2G4	-0.814	Nucleus	transcription regulator	5036
EIF5B	eukaryotic translation initiation factor 5B	-0.818	Cytoplasm	translation regulator	9669
SNU13	small nuclear ribonucleoprotein 13	-0.818	Nucleus	other	4809
SMC4	structural maintenance of chromosomes 4	-0.823	Nucleus	transporter	10051
ACTG1	actin gamma 1	-0.827	Cytoplasm	other	71
CCT6A	chaperonin containing TCP1 subunit 6A	-0.829	Cytoplasm	other	908
PSMD14	proteasome 26S subunit, non-ATPase 14	-0.834	Cytoplasm	peptidase	10213
COA7	cytochrome c oxidase assembly factor 7 (putative)	-0.836	Other	other	65260
YWHAH	tyrosine 3-monooxygenase/tryptophan 5-monooxygenase activation protein eta	-0.844	Cytoplasm	transcription regulator	7533
LRRC59	leucine rich repeat containing 59	-0.86	Cytoplasm	other	55379
ACSL5	acyl-CoA synthetase long chain family member 5	-0.861	Cytoplasm	enzyme	51703
SLC7A3	solute carrier family 7 member 3	-0.863	Plasma Membrane	transporter	84889
USP14	ubiquitin specific peptidase 14	-0.863	Cytoplasm	peptidase	9097
PDE12	phosphodiesterase 12	-0.884	Cytoplasm	enzyme	201626
TBCA	tubulin folding cofactor A	-0.888	Cytoplasm	other	6902
SYDE2	synapse defective Rho GTPase homolog 2	-0.896	Cytoplasm	other	84144
LETM2	leucine zipper and EF-hand containing transmembrane protein 2	-0.898	Other	other	137994
PTDSS1	phosphatidylserine synthase 1	-0.898	Cytoplasm	enzyme	9791
AZIN1	antizyme inhibitor 1	-0.904	Cytoplasm	enzyme	51582
RPA2	replication protein A2	-0.906	Nucleus	other	6118
PPA1	pyrophosphatase (inorganic) 1	-0.928	Cytoplasm	enzyme	5464
PYCR2	pyrroline-5-carboxylate reductase 2	-0.93	Cytoplasm	enzyme	29920
PPP1R3C	protein phosphatase 1 regulatory subunit 3C	-0.935	Cytoplasm	phosphatase	5507
USP10	ubiquitin specific peptidase 10	-0.938	Cytoplasm	peptidase	9100
RDH12	retinol dehydrogenase 12 (all-trans/9-cis/11-cis)	-0.946	Cytoplasm	enzyme	145226
DUSP14	dual specificity phosphatase 14	-0.955	Other	phosphatase	11072
CCT4	chaperonin containing TCP1 subunit 4	-0.961	Cytoplasm	other	10575
AIMP2	aminoacyl tRNA synthetase complex interacting multifunctional protein 2	-0.962	Plasma Membrane	other	7965
SRP14	signal recognition particle 14	-0.965	Cytoplasm	other	6727
GRAMD1B	GRAM domain containing 1B	-0.973	Other	other	57476
PKP4	plakophilin 4	-0.98	Plasma Membrane	other	8502
PTPRR	protein tyrosine phosphatase, receptor type R	-0.98	Plasma Membrane	phosphatase	5801
CCT5	chaperonin containing TCP1 subunit 5	-0.998	Cytoplasm	other	22948
VMP1	vacuole membrane protein 1	-1.003	Plasma Membrane	other	81671
HSP90AB1	heat shock protein 90 alpha family class B member 1	-1.011	Cytoplasm	enzyme	3326
YIPF5	Yip1 domain family member 5	-1.018	Cytoplasm	other	81555
SAR1B	secretion associated Ras related GTPase 1B	-1.032	Cytoplasm	enzyme	51128
GPI	glucose-6-phosphate isomerase	-1.047	Extracellular Space	enzyme	2821
FLNB	filamin B	-1.049	Cytoplasm	other	2317
LYAR	Ly1 antibody reactive	-1.053	Plasma Membrane	other	55646
DDX21	DExD-box helicase 21	-1.059	Nucleus	enzyme	9188
DHCR7	7-dehydrocholesterol reductase	-1.06	Cytoplasm	enzyme	1717
GGACT	gamma-glutamylamine cyclotransferase	-1.079	Cytoplasm	enzyme	87769
SH3KBP1	SH3 domain containing kinase binding protein 1	-1.09	Cytoplasm	other	30011
PRELID3A	PRELI domain containing 3A	-1.091	Cytoplasm	transporter	10650
ZFAND2A	zinc finger AN1-type containing 2A	-1.096	Other	other	90637
PCNA	proliferating cell nuclear antigen	-1.11	Nucleus	enzyme	5111
ELOVL5	ELOVL fatty acid elongase 5	-1.111	Cytoplasm	enzyme	60481
MAPK6	mitogen-activated protein kinase 6	-1.125	Cytoplasm	kinase	5597
SUPV3L1	Suv3 like RNA helicase	-1.129	Cytoplasm	enzyme	6832
DYNC1LI1	dynein cytoplasmic 1 light intermediate chain 1	-1.13	Cytoplasm	other	51143
HSP90B1	heat shock protein 90 beta family member 1	-1.137	Cytoplasm	other	7184
PGM1	phosphoglucomutase 1	-1.143	Cytoplasm	enzyme	5236
SRM	spermidine synthase	-1.155	Cytoplasm	enzyme	6723
GEMIN6	gem nuclear organelle associated protein 6	-1.171	Nucleus	other	79833
BZW1	basic leucine zipper and W2 domains 1	-1.189	Cytoplasm	translation regulator	9689
TLNRD1	talin rod domain containing 1	-1.189	Other	other	59274
KLF6	Kruppel like factor 6	-1.219	Nucleus	transcription regulator	1316
RANBP1	RAN binding protein 1	-1.219	Nucleus	other	5902
LPCAT3	lysophosphatidylcholine acyltransferase 3	-1.224	Plasma Membrane	enzyme	10162
RSU1	Ras suppressor protein 1	-1.224	Cytoplasm	other	6251
GJA1	gap junction protein alpha 1	-1.225	Plasma Membrane	transporter	2697
ERG28	ergosterol biosynthesis 28 homolog	-1.228	Cytoplasm	other	11161
ACAT2	acetyl-CoA acetyltransferase 2	-1.25	Cytoplasm	enzyme	39
SGK1	serum/glucocorticoid regulated kinase 1	-1.25	Cytoplasm	kinase	6446
GLUL	glutamate-ammonia ligase	-1.269	Cytoplasm	enzyme	2752
TM4SF4	transmembrane 4 L six family member 4	-1.269	Plasma Membrane	other	7104
TK1	thymidine kinase 1	-1.283	Cytoplasm	kinase	7083
METTL23	methyltransferase like 23	-1.285	Cytoplasm	other	124512
PGK1	phosphoglycerate kinase 1	-1.305	Cytoplasm	kinase	5230
TUBB3	tubulin beta 3 class III	-1.352	Cytoplasm	other	10381
NPM3	nucleophosmin/nucleoplasmin 3	-1.381	Nucleus	other	10360
CCT8	chaperonin containing TCP1 subunit 8	-1.403	Cytoplasm	enzyme	10694
NABP1	nucleic acid binding protein 1	-1.413	Nucleus	other	64859
ANKH	ANKH inorganic pyrophosphate transport regulator	-1.434	Plasma Membrane	transporter	56172
ODC1	ornithine decarboxylase 1	-1.485	Cytoplasm	enzyme	4953
EREG	epiregulin	-1.541	Extracellular Space	growth factor	2069
HSPA5	heat shock protein family A (Hsp70) member 5	-1.559	Cytoplasm	enzyme	3309
ANGPTL3	angiopoietin like 3	-1.611	Extracellular Space	growth factor	27329
ADIPOR2	adiponectin receptor 2	-1.621	Plasma Membrane	transmembrane receptor	79602
Gsta1	glutathione S-transferase alpha 1	-1.622	Nucleus	enzyme
JUN	Jun proto-oncogene, AP-1 transcription factor subunit	-1.655	Nucleus	transcription regulator	3725
HSPA8	heat shock protein family A (Hsp70) member 8	-1.662	Cytoplasm	enzyme	3312
FABP7	fatty acid binding protein 7	-1.699	Cytoplasm	transporter	2173
HSD17B7	hydroxysteroid 17-beta dehydrogenase 7	-1.745	Cytoplasm	enzyme	51478
PDHA1	pyruvate dehydrogenase E1 alpha 1 subunit	-1.787	Cytoplasm	enzyme	5160
ACLY	ATP citrate lyase	-1.804	Cytoplasm	enzyme	47
RRM2	ribonucleotide reductase regulatory subunit M2	-1.9	Nucleus	enzyme	6241
NSDHL	NAD(P) dependent steroid dehydrogenase-like	-1.993	Cytoplasm	enzyme	50814
DHCR24	24-dehydrocholesterol reductase	-2.024	Cytoplasm	enzyme	1718
BATF3	basic leucine zipper ATF-like transcription factor 3	-2.171	Nucleus	transcription regulator	55509
DIO2	iodothyronine deiodinase 2	-2.187	Cytoplasm	enzyme	1734
ELOVL6	ELOVL fatty acid elongase 6	-2.239	Cytoplasm	enzyme	79071
LSS	lanosterol synthase	-2.282	Cytoplasm	enzyme	4047
FADS2	fatty acid desaturase 2	-2.326	Plasma Membrane	enzyme	9415
HMGCR	3-hydroxy-3-methylglutaryl-CoA reductase	-2.342	Cytoplasm	enzyme	3156
GATM	glycine amidinotransferase	-2.404	Cytoplasm	enzyme	2628
INSIG1	insulin induced gene 1	-2.434	Cytoplasm	other	3638
ACSBG2	acyl-CoA synthetase bubblegum family member 2	-2.495	Cytoplasm	enzyme	81616
AACS	acetoacetyl-CoA synthetase	-2.677	Cytoplasm	enzyme	65985
UGP2	UDP-glucose pyrophosphorylase 2	-2.72	Cytoplasm	enzyme	7360
ME1	malic enzyme 1	-2.781	Cytoplasm	enzyme	4199
PLIN2	perilipin 2	-3.365	Plasma Membrane	other	123
MSMO1	methylsterol monooxygenase 1	-3.439	Cytoplasm	enzyme	6307
CYP51A1	cytochrome P450 family 51 subfamily A member 1	-3.604	Cytoplasm	enzyme	1595
HKDC1	hexokinase domain containing 1	-4.167	Cytoplasm	kinase	80201
THRSPA	thyroid hormone responsive Spot14 protein, alpha	-4.888	Nucleus	other	7069
	Higher Expression in D2FAST48h
	Higher Expression in D3REFED24h

## Sheet: D2FAST48h vs D3REFED24h_1198 AR
Symbol	Entrez Gene Name	Log2 Ratio	Location	Type(s)	Entrez Gene ID
IGFBP2	insulin like growth factor binding protein 2	3.193	Extracellular Space	other	3485
ADSL	adenylosuccinate lyase	3.187	Cytoplasm	enzyme	158
LDHB	lactate dehydrogenase B	2.898	Cytoplasm	enzyme	3945
MBL2	mannose binding lectin 2	2.853	Extracellular Space	peptidase	4153
ALB	albumin	2.705	Extracellular Space	transporter	213
CYP4A22	cytochrome P450 family 4 subfamily A member 22	2.664	Cytoplasm	enzyme	284541
UPP2	uridine phosphorylase 2	2.607	Cytoplasm	enzyme	151531
BHMT	betaine--homocysteine S-methyltransferase	2.564	Cytoplasm	enzyme	635
CYP3A7	cytochrome P450 family 3 subfamily A member 7	2.398	Cytoplasm	enzyme	1551
NEFH	neurofilament heavy	2.392	Cytoplasm	other	4744
NDRG1	N-myc downstream regulated 1	2.316	Nucleus	kinase	10397
CYP2D6	cytochrome P450 family 2 subfamily D member 6	2.298	Cytoplasm	enzyme	1565
HADHB	hydroxyacyl-CoA dehydrogenase trifunctional multienzyme complex subunit beta	2.291	Cytoplasm	enzyme	3032
AKR1D1	aldo-keto reductase family 1 member D1	2.197	Cytoplasm	enzyme	6718
IPO9	importin 9	2.171	Nucleus	transporter	55705
EHHADH	enoyl-CoA hydratase and 3-hydroxyacyl CoA dehydrogenase	2.05	Cytoplasm	enzyme	1962
GFI1B	growth factor independent 1B transcriptional repressor	2.019	Nucleus	transcription regulator	8328
ECI2	enoyl-CoA delta isomerase 2	1.983	Cytoplasm	enzyme	10455
TNFSF10	TNF superfamily member 10	1.976	Extracellular Space	cytokine	8743
CNTN3	contactin 3	1.911	Plasma Membrane	other	5067
AIF1L	allograft inflammatory factor 1 like	1.891	Plasma Membrane	other	83543
PRPS2	phosphoribosyl pyrophosphate synthetase 2	1.812	Cytoplasm	kinase	5634
IDO2	indoleamine 2,3-dioxygenase 2	1.78	Cytoplasm	enzyme	169355
F9	coagulation factor IX	1.771	Extracellular Space	peptidase	2158
PAH	phenylalanine hydroxylase	1.771	Cytoplasm	enzyme	5053
PHYHD1	phytanoyl-CoA dioxygenase domain containing 1	1.755	Other	other	254295
ARSE	arylsulfatase E (chondrodysplasia punctata 1)	1.711	Cytoplasm	enzyme	415
KMO	kynurenine 3-monooxygenase	1.696	Cytoplasm	enzyme	8564
HAL	histidine ammonia-lyase	1.678	Cytoplasm	enzyme	3034
ATIC	5-aminoimidazole-4-carboxamide ribonucleotide formyltransferase/IMP cyclohydrolase	1.671	Cytoplasm	enzyme	471
CETP	cholesteryl ester transfer protein	1.662	Extracellular Space	enzyme	1071
HMGCS1	3-hydroxy-3-methylglutaryl-CoA synthase 1	1.661	Cytoplasm	enzyme	3157
MASP2	mannan binding lectin serine peptidase 2	1.649	Extracellular Space	peptidase	10747
METTL7A	methyltransferase like 7A	1.648	Cytoplasm	other	25840
ABCG5	ATP binding cassette subfamily G member 5	1.622	Plasma Membrane	transporter	64240
C8B	complement C8 beta chain	1.584	Extracellular Space	other	732
ARHGAP22	Rho GTPase activating protein 22	1.577	Cytoplasm	other	58504
NR0B1	nuclear receptor subfamily 0 group B member 1	1.572	Nucleus	ligand-dependent nuclear receptor	190
GCNT2	glucosaminyl (N-acetyl) transferase 2, I-branching enzyme (I blood group)	1.525	Cytoplasm	enzyme	2651
CTH	cystathionine gamma-lyase	1.513	Cytoplasm	enzyme	1491
F2	coagulation factor II, thrombin	1.471	Extracellular Space	peptidase	2147
TAT	tyrosine aminotransferase	1.452	Cytoplasm	enzyme	6898
C11orf96	chromosome 11 open reading frame 96	1.438	Other	other	387763
FKBP5	FK506 binding protein 5	1.432	Nucleus	enzyme	2289
ALAS1	5'-aminolevulinate synthase 1	1.43	Cytoplasm	enzyme	211
SLC16A5	solute carrier family 16 member 5	1.423	Plasma Membrane	transporter	9121
MGST1	microsomal glutathione S-transferase 1	1.421	Cytoplasm	enzyme	4257
IL1R1	interleukin 1 receptor type 1	1.414	Plasma Membrane	transmembrane receptor	3554
CEPT1	choline/ethanolamine phosphotransferase 1	1.405	Cytoplasm	enzyme	10390
AP3S2	adaptor related protein complex 3 sigma 2 subunit	1.401	Cytoplasm	transporter	10239
SDC2	syndecan 2	1.391	Plasma Membrane	other	6383
IL1RAP	interleukin 1 receptor accessory protein	1.384	Plasma Membrane	transmembrane receptor	3556
PROZ	protein Z, vitamin K dependent plasma glycoprotein	1.359	Extracellular Space	peptidase	8858
GC	GC, vitamin D binding protein	1.328	Extracellular Space	transporter	2638
ITIH3	inter-alpha-trypsin inhibitor heavy chain 3	1.306	Extracellular Space	other	3699
HAO2	hydroxyacid oxidase 2	1.283	Cytoplasm	enzyme	51179
EIF4EBP1	eukaryotic translation initiation factor 4E binding protein 1	1.271	Cytoplasm	translation regulator	1978
DECR1	2,4-dienoyl-CoA reductase 1	1.266	Cytoplasm	enzyme	1666
SLC9A5	solute carrier family 9 member A5	1.255	Plasma Membrane	transporter	6553
C1S	complement C1s	1.253	Extracellular Space	peptidase	716
LPL	lipoprotein lipase	1.245	Cytoplasm	enzyme	4023
PNRC1	proline rich nuclear receptor coactivator 1	1.244	Nucleus	other	10957
PSAT1	phosphoserine aminotransferase 1	1.238	Cytoplasm	enzyme	29968
PLG	plasminogen	1.233	Extracellular Space	peptidase	5340
COMT	catechol-O-methyltransferase	1.231	Cytoplasm	enzyme	1312
HIBCH	3-hydroxyisobutyryl-CoA hydrolase	1.231	Cytoplasm	enzyme	26275
DHRS7	dehydrogenase/reductase 7	1.23	Other	enzyme	51635
NIPSNAP1	nipsnap homolog 1	1.227	Cytoplasm	enzyme	8508
VSNL1	visinin like 1	1.225	Cytoplasm	other	7447
PAPSS2	3'-phosphoadenosine 5'-phosphosulfate synthase 2	1.22	Cytoplasm	enzyme	9060
FAM20A	FAM20A, golgi associated secretory pathway pseudokinase	1.215	Extracellular Space	other	54757
LPIN2	lipin 2	1.213	Nucleus	phosphatase	9663
AMBP	alpha-1-microglobulin/bikunin precursor	1.212	Extracellular Space	transporter	259
ECHS1	enoyl-CoA hydratase, short chain 1	1.209	Cytoplasm	enzyme	1892
PECR	peroxisomal trans-2-enoyl-CoA reductase	1.208	Cytoplasm	enzyme	55825
MST1	macrophage stimulating 1	1.202	Extracellular Space	growth factor	4485
HPD	4-hydroxyphenylpyruvate dioxygenase	1.185	Cytoplasm	enzyme	3242
VAV2	vav guanine nucleotide exchange factor 2	1.182	Cytoplasm	transcription regulator	7410
ACO1	aconitase 1	1.18	Cytoplasm	enzyme	48
PDIA4	protein disulfide isomerase family A member 4	1.171	Cytoplasm	enzyme	9601
NR3C1	nuclear receptor subfamily 3 group C member 1	1.169	Nucleus	ligand-dependent nuclear receptor	2908
FTH1	ferritin heavy chain 1	1.168	Cytoplasm	enzyme	2495
KYNU	kynureninase	1.167	Cytoplasm	enzyme	8942
MAP2	microtubule associated protein 2	1.167	Plasma Membrane	other	4133
ACOX1	acyl-CoA oxidase 1	1.158	Cytoplasm	enzyme	51
AADAC	arylacetamide deacetylase	1.156	Cytoplasm	enzyme	13
FST	follistatin	1.155	Extracellular Space	other	10468
IDH1	isocitrate dehydrogenase (NADP(+)) 1, cytosolic	1.154	Cytoplasm	enzyme	3417
PDCD4	programmed cell death 4	1.152	Nucleus	other	27250
UROC1	urocanate hydratase 1	1.151	Cytoplasm	enzyme	131669
LIPC	lipase C, hepatic type	1.15	Extracellular Space	enzyme	3990
ACAD11	acyl-CoA dehydrogenase family member 11	1.142	Cytoplasm	enzyme	84129
FGA	fibrinogen alpha chain	1.135	Extracellular Space	other	2243
DCXR	dicarbonyl and L-xylulose reductase	1.127	Cytoplasm	enzyme	51181
SERPINC1	serpin family C member 1	1.127	Extracellular Space	enzyme	462
ACAT1	acetyl-CoA acetyltransferase 1	1.12	Cytoplasm	enzyme	38
IGFBP7	insulin like growth factor binding protein 7	1.119	Extracellular Space	transporter	3490
FTCD	formimidoyltransferase cyclodeaminase	1.115	Cytoplasm	enzyme	10841
TINAG	tubulointerstitial nephritis antigen	1.099	Extracellular Space	peptidase	27283
HMOX2	heme oxygenase 2	1.095	Cytoplasm	enzyme	3163
RETSAT	retinol saturase	1.095	Cytoplasm	enzyme	54884
ACSM5	acyl-CoA synthetase medium chain family member 5	1.092	Other	enzyme	54988
PPFIBP1	PPFIA binding protein 1	1.085	Plasma Membrane	other	8496
AHSG	alpha 2-HS glycoprotein	1.083	Extracellular Space	other	197
DGKG	diacylglycerol kinase gamma	1.082	Cytoplasm	kinase	1608
CYB5A	cytochrome b5 type A	1.074	Cytoplasm	enzyme	1528
HABP2	hyaluronan binding protein 2	1.074	Extracellular Space	peptidase	3026
HIBADH	3-hydroxyisobutyrate dehydrogenase	1.061	Cytoplasm	enzyme	11112
SLC16A2	solute carrier family 16 member 2	1.058	Plasma Membrane	transporter	6567
SLC35C2	solute carrier family 35 member C2	1.055	Cytoplasm	transporter	51006
BNIP3	BCL2 interacting protein 3	1.052	Cytoplasm	other	664
GPT2	glutamic--pyruvic transaminase 2	1.052	Cytoplasm	enzyme	84706
ALDH7A1	aldehyde dehydrogenase 7 family member A1	1.046	Cytoplasm	enzyme	501
LYVE1	lymphatic vessel endothelial hyaluronan receptor 1	1.044	Plasma Membrane	transmembrane receptor	10894
VWF	von Willebrand factor	1.043	Extracellular Space	other	7450
ADHFE1	alcohol dehydrogenase, iron containing 1	1.025	Cytoplasm	enzyme	137872
SLC25A29	solute carrier family 25 member 29	1.01	Cytoplasm	transporter	123096
PACS2	phosphofurin acidic cluster sorting protein 2	1.007	Cytoplasm	other	23241
F11	coagulation factor XI	1.006	Extracellular Space	peptidase	2160
MAT1A	methionine adenosyltransferase 1A	0.989	Cytoplasm	enzyme	4143
HAAO	3-hydroxyanthranilate 3,4-dioxygenase	0.979	Cytoplasm	enzyme	23498
ACAA1	acetyl-CoA acyltransferase 1	0.965	Cytoplasm	enzyme	30
COQ10B	coenzyme Q10B	0.963	Cytoplasm	other	80219
ACSL1	acyl-CoA synthetase long chain family member 1	0.961	Cytoplasm	enzyme	2180
TPST2	tyrosylprotein sulfotransferase 2	0.961	Cytoplasm	enzyme	8459
ACSM3	acyl-CoA synthetase medium chain family member 3	0.96	Cytoplasm	enzyme	6296
NCALD	neurocalcin delta	0.958	Cytoplasm	transporter	83988
DDT	D-dopachrome tautomerase	0.956	Cytoplasm	enzyme	1652
CTSV	cathepsin V	0.955	Cytoplasm	peptidase	1515
MPC1	mitochondrial pyruvate carrier 1	0.951	Cytoplasm	other	51660
CBR1	carbonyl reductase 1	0.946	Cytoplasm	enzyme	873
AKR7A2	aldo-keto reductase family 7 member A2	0.944	Cytoplasm	enzyme	8574
RAMP3	receptor activity modifying protein 3	0.941	Plasma Membrane	transporter	10268
ACSS3	acyl-CoA synthetase short chain family member 3	0.94	Cytoplasm	enzyme	79611
BPNT1	3'(2'), 5'-bisphosphate nucleotidase 1	0.937	Nucleus	phosphatase	10380
HMOX1	heme oxygenase 1	0.937	Cytoplasm	enzyme	3162
ALDOB	aldolase, fructose-bisphosphate B	0.932	Cytoplasm	enzyme	229
YPEL5	yippee like 5	0.928	Nucleus	other	51646
PCCB	propionyl-CoA carboxylase beta subunit	0.927	Cytoplasm	enzyme	5096
HPGDS	hematopoietic prostaglandin D synthase	0.925	Cytoplasm	enzyme	27306
EPAS1	endothelial PAS domain protein 1	0.923	Nucleus	transcription regulator	2034
BPHL	biphenyl hydrolase like	0.916	Cytoplasm	enzyme	670
TMC7	transmembrane channel like 7	0.916	Other	other	79905
SMIM20	small integral membrane protein 20	0.913	Cytoplasm	other	389203
EPCAM	epithelial cell adhesion molecule	0.912	Plasma Membrane	other	4072
SLC38A4	solute carrier family 38 member 4	0.908	Plasma Membrane	transporter	55089
GCH1	GTP cyclohydrolase 1	0.902	Cytoplasm	enzyme	2643
APMAP	adipocyte plasma membrane associated protein	0.898	Plasma Membrane	enzyme	57136
RHPN2	rhophilin Rho GTPase binding protein 2	0.888	Cytoplasm	other	85415
TMEM120A	transmembrane protein 120A	0.882	Other	other	83862
OSGIN1	oxidative stress induced growth inhibitor 1	0.878	Other	growth factor	29948
CISH	cytokine inducible SH2 containing protein	0.876	Cytoplasm	other	1154
C12orf65	chromosome 12 open reading frame 65	0.871	Other	other	91574
ZC3H14	zinc finger CCCH-type containing 14	0.87	Nucleus	other	79882
ITM2B	integral membrane protein 2B	0.866	Plasma Membrane	other	9445
CTSA	cathepsin A	0.865	Cytoplasm	peptidase	5476
TUSC3	tumor suppressor candidate 3	0.864	Plasma Membrane	transporter	7991
LGALS3	galectin 3	0.861	Extracellular Space	other	3958
BSG	basigin (Ok blood group)	0.855	Plasma Membrane	transporter	682
GCDH	glutaryl-CoA dehydrogenase	0.854	Cytoplasm	enzyme	2639
GSTK1	glutathione S-transferase kappa 1	0.853	Cytoplasm	enzyme	373156
AADAT	aminoadipate aminotransferase	0.846	Cytoplasm	enzyme	51166
EPHB2	EPH receptor B2	0.846	Plasma Membrane	kinase	2048
RHOB	ras homolog family member B	0.845	Cytoplasm	enzyme	388
MCOLN2	mucolipin 2	0.84	Plasma Membrane	ion channel	255231
MTHFD1	methylenetetrahydrofolate dehydrogenase, cyclohydrolase and formyltetrahydrofolate synthetase 1	0.829	Cytoplasm	enzyme	4522
TAPT1	transmembrane anterior posterior transformation 1	0.828	Plasma Membrane	G-protein coupled receptor	202018
SRSF5	serine and arginine rich splicing factor 5	0.827	Nucleus	other	6430
ACADL	acyl-CoA dehydrogenase long chain	0.816	Cytoplasm	enzyme	33
TBX22	T-box 22	0.814	Nucleus	transcription regulator	50945
PROC	protein C, inactivator of coagulation factors Va and VIIIa	0.812	Extracellular Space	peptidase	5624
CIDEA	cell death-inducing DFFA-like effector a	0.809	Cytoplasm	other	1149
OTOP2	otopetrin 2	0.808	Other	other	92736
SAT1	spermidine/spermine N1-acetyltransferase 1	0.808	Cytoplasm	enzyme	6303
CYP4V2	cytochrome P450 family 4 subfamily V member 2	0.807	Cytoplasm	enzyme	285440
PEX11G	peroxisomal biogenesis factor 11 gamma	0.807	Cytoplasm	other	92960
IRF8	interferon regulatory factor 8	0.802	Nucleus	transcription regulator	3394
HERPUD1	homocysteine inducible ER protein with ubiquitin like domain 1	0.8	Cytoplasm	other	9709
SIGIRR	single Ig and TIR domain containing	0.797	Plasma Membrane	transmembrane receptor	59307
OIT3	oncoprotein induced transcript 3	0.793	Nucleus	other	170392
CBX3	chromobox 3	0.792	Nucleus	transcription regulator	11335
RASSF2	Ras association domain family member 2	0.791	Nucleus	kinase	9770
DPYD	dihydropyrimidine dehydrogenase	0.787	Cytoplasm	enzyme	1806
MAP2K2	mitogen-activated protein kinase kinase 2	0.783	Cytoplasm	kinase	5605
PGPEP1L	pyroglutamyl-peptidase I-like	0.777	Cytoplasm	other	145814
DNAJC16	DnaJ heat shock protein family (Hsp40) member C16	0.774	Other	other	23341
GAMT	guanidinoacetate N-methyltransferase	0.773	Cytoplasm	enzyme	2593
SLC25A4	solute carrier family 25 member 4	0.773	Cytoplasm	transporter	291
FAH	fumarylacetoacetate hydrolase	0.772	Cytoplasm	enzyme	2184
ACOX2	acyl-CoA oxidase 2	0.771	Cytoplasm	enzyme	8309
GJB1	gap junction protein beta 1	0.771	Plasma Membrane	transporter	2705
BNIP3L	BCL2 interacting protein 3 like	0.77	Cytoplasm	other	665
CLPX	caseinolytic mitochondrial matrix peptidase chaperone subunit	0.77	Cytoplasm	enzyme	10845
ARVCF	ARVCF, delta catenin family member	0.768	Plasma Membrane	other	421
RNF123	ring finger protein 123	0.764	Cytoplasm	other	63891
ANAPC16	anaphase promoting complex subunit 16	0.755	Nucleus	other	119504
PCMTD1	protein-L-isoaspartate (D-aspartate) O-methyltransferase domain containing 1	0.755	Cytoplasm	enzyme	115294
NDUFB6	NADH:ubiquinone oxidoreductase subunit B6	0.753	Cytoplasm	enzyme	4712
RPL38	ribosomal protein L38	0.753	Cytoplasm	other	6169
FOXO1	forkhead box O1	0.749	Nucleus	transcription regulator	2308
IMMP2L	inner mitochondrial membrane peptidase subunit 2	0.744	Cytoplasm	peptidase	83943
PPDPF	pancreatic progenitor cell differentiation and proliferation factor	0.744	Other	other	79144
TDO2	tryptophan 2,3-dioxygenase	0.744	Cytoplasm	enzyme	6999
HSDL2	hydroxysteroid dehydrogenase like 2	0.741	Cytoplasm	transporter	84263
HIPK2	homeodomain interacting protein kinase 2	0.738	Nucleus	kinase	28996
PCYT2	phosphate cytidylyltransferase 2, ethanolamine	0.736	Cytoplasm	enzyme	5833
CREB3L3	cAMP responsive element binding protein 3 like 3	0.734	Cytoplasm	transcription regulator	84699
CTSS	cathepsin S	0.731	Cytoplasm	peptidase	1520
L3HYPDH	trans-L-3-hydroxyproline dehydratase	0.731	Other	enzyme	112849
STEAP3	STEAP3 metalloreductase	0.73	Cytoplasm	transporter	55240
COQ9	coenzyme Q9	0.729	Cytoplasm	other	57017
NDUFB10	NADH:ubiquinone oxidoreductase subunit B10	0.727	Cytoplasm	enzyme	4716
MGLL	monoglyceride lipase	0.722	Plasma Membrane	enzyme	11343
YPEL1	yippee like 1	0.721	Nucleus	enzyme	29799
MBP	myelin basic protein	0.718	Extracellular Space	other	4155
SLC25A33	solute carrier family 25 member 33	0.711	Cytoplasm	transporter	84275
TLR5	toll like receptor 5	0.711	Plasma Membrane	transmembrane receptor	7100
DNAJC12	DnaJ heat shock protein family (Hsp40) member C12	0.71	Cytoplasm	other	56521
LPGAT1	lysophosphatidylglycerol acyltransferase 1	0.709	Cytoplasm	enzyme	9926
NDUFA11	NADH:ubiquinone oxidoreductase subunit A11	0.708	Cytoplasm	enzyme	126328
LDHD	lactate dehydrogenase D	0.703	Cytoplasm	enzyme	197257
SIRT3	sirtuin 3	0.703	Cytoplasm	enzyme	23410
NIPSNAP2	nipsnap homolog 2	0.697	Plasma Membrane	other	2631
FAM210B	family with sequence similarity 210 member B	0.694	Extracellular Space	other	116151
TACR3	tachykinin receptor 3	0.692	Plasma Membrane	G-protein coupled receptor	6870
C3	complement C3	0.689	Extracellular Space	peptidase	718
GART	phosphoribosylglycinamide formyltransferase, phosphoribosylglycinamide synthetase, phosphoribosylaminoimidazole synthetase	0.689	Cytoplasm	enzyme	2618
ERP29	endoplasmic reticulum protein 29	0.687	Cytoplasm	transporter	10961
IVD	isovaleryl-CoA dehydrogenase	0.687	Cytoplasm	enzyme	3712
MCFD2	multiple coagulation factor deficiency 2	0.685	Cytoplasm	other	90411
ITM2A	integral membrane protein 2A	0.684	Plasma Membrane	other	9452
MOCOS	molybdenum cofactor sulfurase	0.684	Cytoplasm	enzyme	55034
NFE2L2	nuclear factor, erythroid 2 like 2	0.684	Nucleus	transcription regulator	4780
PCBD2	pterin-4 alpha-carbinolamine dehydratase 2	0.681	Other	enzyme	84105
GUSB	glucuronidase beta	0.675	Cytoplasm	enzyme	2990
NDUFA1	NADH:ubiquinone oxidoreductase subunit A1	0.674	Cytoplasm	enzyme	4694
ACSF2	acyl-CoA synthetase family member 2	0.673	Cytoplasm	enzyme	80221
EXD3	exonuclease 3'-5' domain containing 3	0.673	Other	other	54932
PLXNA4	plexin A4	0.673	Plasma Membrane	transmembrane receptor	91584
TEN1	TEN1, CST complex subunit	0.672	Nucleus	other	100134934
KIF20A	kinesin family member 20A	0.671	Cytoplasm	transporter	10112
GPRC5C	G protein-coupled receptor class C group 5 member C	0.67	Plasma Membrane	G-protein coupled receptor	55890
P4HTM	prolyl 4-hydroxylase, transmembrane	0.67	Cytoplasm	enzyme	54681
RYR3	ryanodine receptor 3	0.667	Plasma Membrane	ion channel	6263
ACBD7	acyl-CoA binding domain containing 7	0.666	Other	other	414149
DUSP3	dual specificity phosphatase 3	0.664	Cytoplasm	phosphatase	1845
EHBP1	EH domain binding protein 1	0.663	Cytoplasm	other	23301
HYI	hydroxypyruvate isomerase (putative)	0.663	Other	enzyme	81888
ABCB4	ATP binding cassette subfamily B member 4	0.661	Plasma Membrane	transporter	5244
AIP	aryl hydrocarbon receptor interacting protein	0.661	Nucleus	transcription regulator	9049
IP6K2	inositol hexakisphosphate kinase 2	0.661	Cytoplasm	kinase	51447
RMDN1	regulator of microtubule dynamics 1	0.66	Cytoplasm	other	51115
ESD	esterase D	0.656	Cytoplasm	enzyme	2098
CLYBL	citrate lyase beta like	0.655	Cytoplasm	enzyme	171425
GDE1	glycerophosphodiester phosphodiesterase 1	0.655	Plasma Membrane	enzyme	51573
MARC1	mitochondrial amidoxime reducing component 1	0.653	Cytoplasm	enzyme	64757
AP3D1	adaptor related protein complex 3 delta 1 subunit	0.648	Cytoplasm	transporter	8943
C6orf106	chromosome 6 open reading frame 106	0.644	Other	other	64771
PTER	phosphotriesterase related	0.644	Cytoplasm	enzyme	9317
AQP1	aquaporin 1 (Colton blood group)	0.643	Plasma Membrane	transporter	358
SDR16C5	short chain dehydrogenase/reductase family 16C member 5	0.643	Cytoplasm	enzyme	195814
FAM46A	family with sequence similarity 46 member A	0.641	Other	other	55603
FBXO18	F-box protein, helicase, 18	0.641	Nucleus	enzyme	84893
MXD4	MAX dimerization protein 4	0.638	Nucleus	transcription regulator	10608
FGGY	FGGY carbohydrate kinase domain containing	0.637	Other	other	55277
NAT1	N-acetyltransferase 1	0.633	Cytoplasm	enzyme	9
RBM5	RNA binding motif protein 5	0.633	Nucleus	other	10181
VTN	vitronectin	0.631	Extracellular Space	other	7448
PCYOX1	prenylcysteine oxidase 1	0.63	Cytoplasm	enzyme	51449
SESN1	sestrin 1	0.63	Nucleus	other	27244
C7orf50	chromosome 7 open reading frame 50	0.629	Other	other	84310
HEXB	hexosaminidase subunit beta	0.627	Cytoplasm	enzyme	3074
ACBD5	acyl-CoA binding domain containing 5	0.624	Nucleus	other	91452
FOXN1	forkhead box N1	0.624	Nucleus	transcription regulator	8456
DMGDH	dimethylglycine dehydrogenase	0.62	Cytoplasm	enzyme	29958
MC5R	melanocortin 5 receptor	0.618	Plasma Membrane	G-protein coupled receptor	4161
FZD4	frizzled class receptor 4	0.615	Plasma Membrane	G-protein coupled receptor	8322
C1orf116	chromosome 1 open reading frame 116	0.611	Cytoplasm	other	79098
FAAH	fatty acid amide hydrolase	0.61	Plasma Membrane	enzyme	2166
DBT	dihydrolipoamide branched chain transacylase E2	0.609	Cytoplasm	enzyme	1629
PPP2R2C	protein phosphatase 2 regulatory subunit Bgamma	0.599	Nucleus	phosphatase	5522
SLC22A23	solute carrier family 22 member 23	0.598	Other	transporter	63027
GLDC	glycine decarboxylase	0.596	Cytoplasm	enzyme	2731
IL6ST	interleukin 6 signal transducer	0.596	Plasma Membrane	transmembrane receptor	3572
ACO2	aconitase 2	0.595	Cytoplasm	enzyme	50
COLGALT2	collagen beta(1-O)galactosyltransferase 2	0.595	Cytoplasm	enzyme	23127
SIRT5	sirtuin 5	0.594	Cytoplasm	enzyme	23408
PTGES3L-AARSD1	PTGES3L-AARSD1 readthrough	0.592	Other	other	100885850
COX4I1	cytochrome c oxidase subunit 4I1	0.591	Cytoplasm	enzyme	1327
NDUFB3	NADH:ubiquinone oxidoreductase subunit B3	0.589	Cytoplasm	enzyme	4709
SLC7A2	solute carrier family 7 member 2	0.588	Plasma Membrane	transporter	6542
SERINC1	serine incorporator 1	0.585	Plasma Membrane	transporter	57515
NFS1	NFS1, cysteine desulfurase	0.584	Cytoplasm	enzyme	9054
REPS2	RALBP1 associated Eps domain containing 2	0.579	Cytoplasm	other	9185
SERTAD2	SERTA domain containing 2	0.579	Cytoplasm	transcription regulator	9792
ADCY5	adenylate cyclase 5	0.577	Plasma Membrane	enzyme	111
LDB1	LIM domain binding 1	0.577	Nucleus	transcription regulator	8861
MCEE	methylmalonyl-CoA epimerase	0.577	Cytoplasm	enzyme	84693
SLC25A25	solute carrier family 25 member 25	0.577	Cytoplasm	transporter	114789
FAM84A	family with sequence similarity 84 member A	0.575	Other	other	151354
SLC34A1	solute carrier family 34 member 1	0.575	Plasma Membrane	transporter	6569
IL13RA2	interleukin 13 receptor subunit alpha 2	0.572	Plasma Membrane	transmembrane receptor	3598
IL1RL1	interleukin 1 receptor like 1	0.57	Plasma Membrane	transmembrane receptor	9173
MAP2K3	mitogen-activated protein kinase kinase 3	0.569	Cytoplasm	kinase	5606
NRG4	neuregulin 4	0.567	Extracellular Space	growth factor	145957
ZSWIM7	zinc finger SWIM-type containing 7	0.567	Other	other	125150
DNASE2B	deoxyribonuclease 2 beta	0.566	Cytoplasm	enzyme	58511
NDUFB5	NADH:ubiquinone oxidoreductase subunit B5	0.565	Cytoplasm	enzyme	4711
ACAA2	acetyl-CoA acyltransferase 2	0.563	Cytoplasm	enzyme	10449
MAN1A1	mannosidase alpha class 1A member 1	0.563	Cytoplasm	enzyme	4121
MAP1LC3B	microtubule associated protein 1 light chain 3 beta	0.561	Cytoplasm	other	81631
IYD	iodotyrosine deiodinase	0.556	Plasma Membrane	enzyme	389434
CRLS1	cardiolipin synthase 1	0.555	Cytoplasm	enzyme	54675
NDUFA6	NADH:ubiquinone oxidoreductase subunit A6	0.554	Cytoplasm	enzyme	4700
ANAPC2	anaphase promoting complex subunit 2	0.553	Nucleus	other	29882
PGRMC1	progesterone receptor membrane component 1	0.553	Plasma Membrane	transmembrane receptor	10857
POMK	protein-O-mannose kinase	0.553	Cytoplasm	kinase	84197
KRT222	keratin 222	0.551	Other	other	125113
TIMD4	T cell immunoglobulin and mucin domain containing 4	0.551	Plasma Membrane	other	91937
RHOC	ras homolog family member C	0.55	Plasma Membrane	enzyme	389
AUH	AU RNA binding methylglutaconyl-CoA hydratase	0.549	Cytoplasm	enzyme	549
DTD2	D-tyrosyl-tRNA deacylase 2 (putative)	0.546	Other	other	112487
ETFA	electron transfer flavoprotein alpha subunit	0.543	Cytoplasm	transporter	2108
RAB20	RAB20, member RAS oncogene family	0.543	Cytoplasm	enzyme	55647
MAPKAPK2	mitogen-activated protein kinase-activated protein kinase 2	0.541	Nucleus	kinase	9261
TFB1M	transcription factor B1, mitochondrial	0.54	Cytoplasm	transcription regulator	51106
ATP5PB	ATP synthase peripheral stalk-membrane subunit b	0.539	Cytoplasm	transporter	515
MYO1B	myosin IB	0.539	Cytoplasm	enzyme	4430
SLC25A6	solute carrier family 25 member 6	0.539	Cytoplasm	transporter	293
ARRDC2	arrestin domain containing 2	0.537	Other	other	27106
PHF6	PHD finger protein 6	0.536	Nucleus	transcription regulator	84295
SLC39A11	solute carrier family 39 member 11	0.536	Other	transporter	201266
TMEM52B	transmembrane protein 52B	0.536	Cytoplasm	other	120939
LMLN	leishmanolysin like peptidase	0.534	Plasma Membrane	peptidase	89782
GCNT7	glucosaminyl (N-acetyl) transferase family member 7	0.533	Other	other	140687
PDCD2L	programmed cell death 2 like	0.529	Other	other	84306
COMMD1	copper metabolism domain containing 1	0.528	Nucleus	transporter	150684
LGALSL	galectin like	0.526	Other	other	29094
TMPRSS12	transmembrane protease, serine 12	0.525	Other	peptidase	283471
DERL1	derlin 1	0.523	Cytoplasm	other	79139
CENPV	centromere protein V	0.521	Nucleus	other	201161
ATP5F1C	ATP synthase F1 subunit gamma	0.519	Cytoplasm	transporter	509
ZHX1	zinc fingers and homeoboxes 1	0.517	Nucleus	transcription regulator	11244
GRHPR	glyoxylate and hydroxypyruvate reductase	0.516	Cytoplasm	enzyme	9380
NQO2	N-ribosyldihydronicotinamide:quinone reductase 2	0.516	Cytoplasm	enzyme	4835
CDH5	cadherin 5	0.513	Plasma Membrane	other	1003
FAM213A	family with sequence similarity 213 member A	0.513	Extracellular Space	other	84293
PLEKHM2	pleckstrin homology and RUN domain containing M2	0.512	Extracellular Space	other	23207
PELI1	pellino E3 ubiquitin protein ligase 1	0.506	Cytoplasm	enzyme	57162
SIL1	SIL1 nucleotide exchange factor	0.505	Cytoplasm	transporter	64374
FAM20C	FAM20C, golgi associated secretory pathway kinase	0.504	Extracellular Space	enzyme	56975
EEF2KMT	eukaryotic elongation factor 2 lysine methyltransferase	0.502	Cytoplasm	enzyme	196483
SLC8B1	solute carrier family 8 member B1	0.502	Plasma Membrane	transporter	80024
CYP3A4	cytochrome P450 family 3 subfamily A member 4	0.5	Cytoplasm	enzyme	1576
SOD2	superoxide dismutase 2	0.499	Cytoplasm	enzyme	6648
RNF128	ring finger protein 128, E3 ubiquitin protein ligase	0.498	Cytoplasm	enzyme	79589
HSD11B2	hydroxysteroid 11-beta dehydrogenase 2	0.497	Cytoplasm	enzyme	3291
NPEPPS	aminopeptidase puromycin sensitive	0.497	Cytoplasm	peptidase	9520
PUS7L	pseudouridylate synthase 7 like	0.497	Other	other	83448
ITCH	itchy E3 ubiquitin protein ligase	0.491	Nucleus	enzyme	83737
KCNC4	potassium voltage-gated channel subfamily C member 4	0.491	Plasma Membrane	ion channel	3749
YIPF1	Yip1 domain family member 1	0.489	Cytoplasm	other	54432
CACNA1I	calcium voltage-gated channel subunit alpha1 I	0.483	Plasma Membrane	ion channel	8911
BCHE	butyrylcholinesterase	0.481	Plasma Membrane	enzyme	590
CHID1	chitinase domain containing 1	0.481	Extracellular Space	other	66005
SETD9	SET domain containing 9	0.481	Nucleus	enzyme	133383
ASB9	ankyrin repeat and SOCS box containing 9	0.477	Nucleus	transcription regulator	140462
OR8D4	olfactory receptor family 8 subfamily D member 4	0.475	Plasma Membrane	G-protein coupled receptor	338662
DNAJC3	DnaJ heat shock protein family (Hsp40) member C3	0.474	Cytoplasm	other	5611
TOB1	transducer of ERBB2, 1	0.474	Nucleus	transcription regulator	10140
MED9	mediator complex subunit 9	0.473	Nucleus	other	55090
HMGN3	high mobility group nucleosomal binding domain 3	0.472	Nucleus	other	9324
ZNF593	zinc finger protein 593	0.471	Nucleus	transcription regulator	51042
TBC1D15	TBC1 domain family member 15	0.469	Cytoplasm	other	64786
MAST4	microtubule associated serine/threonine kinase family member 4	0.467	Other	kinase	375449
ABCD2	ATP binding cassette subfamily D member 2	0.463	Cytoplasm	transporter	225
BCL2L14	BCL2 like 14	0.461	Cytoplasm	other	79370
NT5DC2	5'-nucleotidase domain containing 2	0.459	Cytoplasm	other	64943
ACADSB	acyl-CoA dehydrogenase short/branched chain	0.456	Cytoplasm	enzyme	36
WWOX	WW domain containing oxidoreductase	0.456	Cytoplasm	enzyme	51741
MRPL38	mitochondrial ribosomal protein L38	0.454	Cytoplasm	other	64978
TCF21	transcription factor 21	0.454	Nucleus	transcription regulator	6943
RMI2	RecQ mediated genome instability 2	0.453	Nucleus	other	116028
SLC25A20	solute carrier family 25 member 20	0.453	Cytoplasm	transporter	788
SNX14	sorting nexin 14	0.453	Cytoplasm	transporter	57231
ADH5	alcohol dehydrogenase 5 (class III), chi polypeptide	0.452	Cytoplasm	enzyme	128
PEX3	peroxisomal biogenesis factor 3	0.452	Cytoplasm	other	8504
TRIM33	tripartite motif containing 33	0.452	Nucleus	transcription regulator	51592
ZNF706	zinc finger protein 706	0.452	Other	other	51123
DUSP1	dual specificity phosphatase 1	0.451	Nucleus	phosphatase	1843
GPAT3	glycerol-3-phosphate acyltransferase 3	0.448	Cytoplasm	enzyme	84803
NPL	N-acetylneuraminate pyruvate lyase	0.446	Cytoplasm	enzyme	80896
PIGB	phosphatidylinositol glycan anchor biosynthesis class B	0.446	Cytoplasm	enzyme	9488
STEAP2	STEAP2 metalloreductase	0.446	Plasma Membrane	transporter	261729
VPS33B	VPS33B, late endosome and lysosome associated	0.442	Cytoplasm	transporter	26276
MOGAT1	monoacylglycerol O-acyltransferase 1	0.44	Cytoplasm	enzyme	116255
CCDC82	coiled-coil domain containing 82	0.436	Other	other	79780
CNNM1	cyclin and CBS domain divalent metal cation transport mediator 1	0.434	Plasma Membrane	other	26507
CAST	calpastatin	0.432	Cytoplasm	peptidase	831
ENTPD2	ectonucleoside triphosphate diphosphohydrolase 2	0.43	Cytoplasm	enzyme	954
MPPED1	metallophosphoesterase domain containing 1	0.43	Other	other	758
NDUFA10	NADH:ubiquinone oxidoreductase subunit A10	0.429	Cytoplasm	transporter	4705
VSIG10	V-set and immunoglobulin domain containing 10	0.429	Other	other	54621
CLDN1	claudin 1	0.428	Plasma Membrane	other	9076
AGTRAP	angiotensin II receptor associated protein	0.426	Plasma Membrane	G-protein coupled receptor	57085
GUK1	guanylate kinase 1	0.426	Cytoplasm	kinase	2987
RABGAP1L	RAB GTPase activating protein 1 like	0.425	Cytoplasm	other	9910
SCP2	sterol carrier protein 2	0.425	Cytoplasm	transporter	6342
MYCBP	MYC binding protein	0.424	Nucleus	transcription regulator	26292
LRRC23	leucine rich repeat containing 23	0.423	Plasma Membrane	other	10233
MSRB1	methionine sulfoxide reductase B1	0.423	Nucleus	enzyme	51734
KLF3	Kruppel like factor 3	0.421	Nucleus	transcription regulator	51274
NMT2	N-myristoyltransferase 2	0.419	Cytoplasm	enzyme	9397
MFSD12	major facilitator superfamily domain containing 12	0.417	Cytoplasm	other	126321
EGFR	epidermal growth factor receptor	0.416	Plasma Membrane	kinase	1956
FLI1	Fli-1 proto-oncogene, ETS transcription factor	0.413	Nucleus	transcription regulator	2313
HSCB	HscB mitochondrial iron-sulfur cluster cochaperone	0.403	Cytoplasm	other	150274
NR3C2	nuclear receptor subfamily 3 group C member 2	0.403	Nucleus	ligand-dependent nuclear receptor	4306
NID2	nidogen 2	0.402	Extracellular Space	other	22795
COX5A	cytochrome c oxidase subunit 5A	0.397	Cytoplasm	enzyme	9377
FPGS	folylpolyglutamate synthase	0.396	Cytoplasm	enzyme	2356
ACMSD	aminocarboxymuconate semialdehyde decarboxylase	0.394	Cytoplasm	enzyme	130013
SMARCA1	SWI/SNF related, matrix associated, actin dependent regulator of chromatin, subfamily a, member 1	0.394	Nucleus	transcription regulator	6594
TMX4	thioredoxin related transmembrane protein 4	0.394	Cytoplasm	enzyme	56255
SFXN5	sideroflexin 5	0.393	Cytoplasm	transporter	94097
EIF3D	eukaryotic translation initiation factor 3 subunit D	0.392	Cytoplasm	other	8664
NKAIN4	sodium/potassium transporting ATPase interacting 4	0.389	Other	other	128414
NHS	NHS actin remodeling regulator	0.386	Nucleus	other	4810
SPRY1	sprouty RTK signaling antagonist 1	0.386	Cytoplasm	other	10252
NIT1	nitrilase 1	0.384	Cytoplasm	enzyme	4817
LIFR	LIF receptor alpha	0.382	Plasma Membrane	transmembrane receptor	3977
ZBTB25	zinc finger and BTB domain containing 25	0.382	Nucleus	transcription regulator	7597
TMX2	thioredoxin related transmembrane protein 2	0.38	Other	enzyme	51075
PRPSAP1	phosphoribosyl pyrophosphate synthetase associated protein 1	0.379	Extracellular Space	other	5635
GTF2F2	general transcription factor IIF subunit 2	0.378	Nucleus	transcription regulator	2963
HACD1	3-hydroxyacyl-CoA dehydratase 1	0.378	Cytoplasm	enzyme	9200
UBXN7	UBX domain protein 7	0.378	Nucleus	other	26043
PLA2R1	phospholipase A2 receptor 1	0.377	Plasma Membrane	transmembrane receptor	22925
FAM210A	family with sequence similarity 210 member A	0.369	Cytoplasm	other	125228
SRGAP2	SLIT-ROBO Rho GTPase activating protein 2	0.369	Cytoplasm	other	23380
KLHL2	kelch like family member 2	0.368	Cytoplasm	other	11275
GNG13	G protein subunit gamma 13	0.367	Plasma Membrane	enzyme	51764
SPRY4	sprouty RTK signaling antagonist 4	0.366	Plasma Membrane	other	81848
PUS1	pseudouridylate synthase 1	0.36	Nucleus	enzyme	80324
RILP	Rab interacting lysosomal protein	0.36	Cytoplasm	other	83547
MMADHC	methylmalonic aciduria and homocystinuria, cblD type	0.359	Cytoplasm	other	27249
SFRP4	secreted frizzled related protein 4	0.358	Plasma Membrane	transmembrane receptor	6424
ZNF383	zinc finger protein 383	0.357	Nucleus	other	163087
SLC44A3	solute carrier family 44 member 3	0.355	Plasma Membrane	transporter	126969
ABCC5	ATP binding cassette subfamily C member 5	0.354	Plasma Membrane	transporter	10057
NDUFS3	NADH:ubiquinone oxidoreductase core subunit S3	0.354	Cytoplasm	enzyme	4722
ISCA2	iron-sulfur cluster assembly 2	0.353	Cytoplasm	other	122961
ATP5S	ATP synthase, H+ transporting, mitochondrial Fo complex subunit s (factor B)	0.351	Cytoplasm	transporter	27109
UPK3A	uroplakin 3A	0.349	Cytoplasm	other	7380
ADAMTS13	ADAM metallopeptidase with thrombospondin type 1 motif 13	0.348	Extracellular Space	peptidase	11093
TMEM234	transmembrane protein 234	0.348	Other	other	56063
PKP2	plakophilin 2	0.346	Plasma Membrane	other	5318
SRGAP3	SLIT-ROBO Rho GTPase activating protein 3	0.346	Cytoplasm	other	9901
NMRK1	nicotinamide riboside kinase 1	0.343	Cytoplasm	kinase	54981
FBXO48	F-box protein 48	0.341	Other	other	554251
ARL8A	ADP ribosylation factor like GTPase 8A	0.34	Cytoplasm	enzyme	127829
VANGL2	VANGL planar cell polarity protein 2	0.338	Plasma Membrane	other	57216
LRRD1	leucine rich repeats and death domain containing 1	0.337	Other	other	401387
SLC38A7	solute carrier family 38 member 7	0.336	Plasma Membrane	transporter	55238
KANK1	KN motif and ankyrin repeat domains 1	0.333	Nucleus	transcription regulator	23189
RETREG3	reticulophagy regulator family member 3	0.331	Other	other	162427
RHAG	Rh associated glycoprotein	0.329	Plasma Membrane	peptidase	6005
THAP4	THAP domain containing 4	0.329	Extracellular Space	other	51078
C21orf59	chromosome 21 open reading frame 59	0.326	Cytoplasm	other	56683
IGDCC3	immunoglobulin superfamily DCC subclass member 3	0.319	Other	other	9543
GPR142	G protein-coupled receptor 142	0.318	Plasma Membrane	G-protein coupled receptor	350383
DERA	deoxyribose-phosphate aldolase	0.316	Cytoplasm	enzyme	51071
PYGB	glycogen phosphorylase B	0.313	Cytoplasm	enzyme	5834
IQCB1	IQ motif containing B1	0.309	Extracellular Space	other	9657
NEU4	neuraminidase 4	0.307	Cytoplasm	enzyme	129807
COX19	COX19, cytochrome c oxidase assembly factor	0.3	Cytoplasm	other	90639
DBNDD1	dysbindin domain containing 1	0.29	Other	other	79007
SLC45A3	solute carrier family 45 member 3	0.289	Cytoplasm	transporter	85414
ACOT12	acyl-CoA thioesterase 12	0.286	Cytoplasm	enzyme	134526
SMARCAL1	SWI/SNF related, matrix associated, actin dependent regulator of chromatin, subfamily a like 1	0.285	Nucleus	enzyme	50485
SERHL2	serine hydrolase like 2	0.282	Cytoplasm	enzyme	253190
CUTC	cutC copper transporter	0.279	Cytoplasm	other	51076
POPDC3	popeye domain containing 3	0.278	Other	other	64208
IGSF6	immunoglobulin superfamily member 6	0.274	Plasma Membrane	transmembrane receptor	10261
EIF1B	eukaryotic translation initiation factor 1B	0.273	Cytoplasm	translation regulator	10289
HEXDC	hexosaminidase D	0.27	Other	enzyme	284004
UGT2A3	UDP glucuronosyltransferase family 2 member A3	0.27	Other	enzyme	79799
MBNL1	muscleblind like splicing regulator 1	0.268	Nucleus	other	4154
VPS51	VPS51, GARP complex subunit	0.268	Cytoplasm	other	738
TMC5	transmembrane channel like 5	0.265	Cytoplasm	other	79838
FMO4	flavin containing monooxygenase 4	0.264	Cytoplasm	enzyme	2329
PAQR5	progestin and adipoQ receptor family member 5	0.261	Other	other	54852
RPS6KB2	ribosomal protein S6 kinase B2	0.26	Cytoplasm	kinase	6199
ZIC3	Zic family member 3	0.259	Nucleus	transcription regulator	7547
TSHZ3	teashirt zinc finger homeobox 3	0.25	Nucleus	transcription regulator	57616
FAM135B	family with sequence similarity 135 member B	0.249	Other	enzyme	51059
TRPV2	transient receptor potential cation channel subfamily V member 2	0.24	Plasma Membrane	ion channel	51393
C1QTNF7	C1q and TNF related 7	0.238	Extracellular Space	other	114905
TLK1	tousled like kinase 1	0.238	Nucleus	kinase	9874
UBN1	ubinuclein 1	0.236	Nucleus	transcription regulator	29855
IDS	iduronate 2-sulfatase	0.235	Cytoplasm	enzyme	3423
JMY	junction mediating and regulatory protein, p53 cofactor	0.235	Nucleus	transcription regulator	133746
SLC6A20	solute carrier family 6 member 20	0.233	Plasma Membrane	transporter	54716
FAM222A	family with sequence similarity 222 member A	0.229	Other	other	84915
DGKH	diacylglycerol kinase eta	0.224	Cytoplasm	kinase	160851
PDZK1	PDZ domain containing 1	0.22	Plasma Membrane	transporter	5174
PRELP	proline and arginine rich end leucine rich repeat protein	0.216	Extracellular Space	other	5549
C9orf3	chromosome 9 open reading frame 3	0.214	Cytoplasm	peptidase	84909
PHOX2B	paired like homeobox 2b	0.209	Nucleus	transcription regulator	8929
MYOD1	myogenic differentiation 1	0.204	Nucleus	transcription regulator	4654
SLC27A1	solute carrier family 27 member 1	0.202	Plasma Membrane	transporter	376497
CADPS2	calcium dependent secretion activator 2	0.201	Plasma Membrane	other	93664
GPR34	G protein-coupled receptor 34	0.197	Plasma Membrane	G-protein coupled receptor	2857
SKAP2	src kinase associated phosphoprotein 2	0.194	Cytoplasm	other	8935
ACACB	acetyl-CoA carboxylase beta	0.192	Cytoplasm	enzyme	32
NAV2	neuron navigator 2	0.187	Nucleus	other	89797
RARRES2	retinoic acid receptor responder 2	0.187	Plasma Membrane	transmembrane receptor	5919
TC2N	tandem C2 domains, nuclear	0.187	Nucleus	transporter	123036
TNR	tenascin R	0.186	Plasma Membrane	other	7143
TNFRSF13B	TNF receptor superfamily member 13B	0.179	Plasma Membrane	transmembrane receptor	23495
SMARCD2	SWI/SNF related, matrix associated, actin dependent regulator of chromatin, subfamily d, member 2	0.175	Nucleus	transcription regulator	6603
DENND5A	DENN domain containing 5A	0.173	Cytoplasm	other	23258
HEXA	hexosaminidase subunit alpha	0.169	Cytoplasm	enzyme	3073
CARD10	caspase recruitment domain family member 10	0.166	Cytoplasm	other	29775
CNTN2	contactin 2	0.165	Plasma Membrane	other	6900
SRSF4	serine and arginine rich splicing factor 4	0.159	Nucleus	other	6429
MPHOSPH9	M-phase phosphoprotein 9	0.157	Cytoplasm	other	10198
RMDN3	regulator of microtubule dynamics 3	0.155	Cytoplasm	other	55177
NCAM1	neural cell adhesion molecule 1	0.15	Plasma Membrane	other	4684
FBN2	fibrillin 2	-0.134	Extracellular Space	other	2201
SULT6B1	sulfotransferase family 6B member 1	-0.136	Cytoplasm	enzyme	391365
SLX4IP	SLX4 interacting protein	-0.14	Other	other	128710
MTOR	mechanistic target of rapamycin kinase	-0.142	Nucleus	kinase	2475
DCSTAMP	dendrocyte expressed seven transmembrane protein	-0.143	Plasma Membrane	other	81501
EPHA2	EPH receptor A2	-0.145	Plasma Membrane	kinase	1969
OIP5	Opa interacting protein 5	-0.15	Nucleus	other	11339
PLXNA1	plexin A1	-0.159	Plasma Membrane	transmembrane receptor	5361
METTL15	methyltransferase like 15	-0.165	Other	other	196074
LRRC31	leucine rich repeat containing 31	-0.171	Other	other	79782
JADE3	jade family PHD finger 3	-0.174	Nucleus	other	9767
INS	insulin	-0.182	Extracellular Space	other	3630
NCAPD3	non-SMC condensin II complex subunit D3	-0.182	Nucleus	other	23310
GPR137C	G protein-coupled receptor 137C	-0.184	Other	other	283554
HEATR5B	HEAT repeat containing 5B	-0.187	Cytoplasm	other	54497
FOXM1	forkhead box M1	-0.188	Nucleus	transcription regulator	2305
DEPDC1B	DEP domain containing 1B	-0.191	Cytoplasm	other	55789
CENPO	centromere protein O	-0.199	Nucleus	other	79172
CD3E	CD3e molecule	-0.207	Plasma Membrane	transmembrane receptor	916
FANCC	Fanconi anemia complementation group C	-0.209	Nucleus	other	2176
C7orf26	chromosome 7 open reading frame 26	-0.212	Nucleus	other	79034
CEP68	centrosomal protein 68	-0.218	Cytoplasm	other	23177
MCM10	minichromosome maintenance 10 replication initiation factor	-0.221	Nucleus	other	55388
TROVE2	TROVE domain family member 2	-0.224	Nucleus	other	6738
AHRR	aryl-hydrocarbon receptor repressor	-0.225	Nucleus	other	57491
BORCS5	BLOC-1 related complex subunit 5	-0.228	Cytoplasm	other	118426
KLF10	Kruppel like factor 10	-0.23	Nucleus	transcription regulator	7071
ANKLE2	ankyrin repeat and LEM domain containing 2	-0.231	Nucleus	transcription regulator	23141
THSD7B	thrombospondin type 1 domain containing 7B	-0.234	Other	other	80731
ACVR2B	activin A receptor type 2B	-0.237	Plasma Membrane	kinase	93
RNF207	ring finger protein 207	-0.237	Other	other	388591
PRR11	proline rich 11	-0.238	Other	other	55771
ZNF365	zinc finger protein 365	-0.238	Cytoplasm	other	22891
DLGAP5	DLG associated protein 5	-0.241	Nucleus	phosphatase	9787
KIF24	kinesin family member 24	-0.242	Cytoplasm	other	347240
CA6	carbonic anhydrase 6	-0.243	Extracellular Space	enzyme	765
DCLK1	doublecortin like kinase 1	-0.246	Plasma Membrane	kinase	9201
C10orf76	chromosome 10 open reading frame 76	-0.247	Other	other	79591
PGS1	phosphatidylglycerophosphate synthase 1	-0.247	Cytoplasm	enzyme	9489
CYFIP1	cytoplasmic FMR1 interacting protein 1	-0.248	Cytoplasm	other	23191
TFAM	transcription factor A, mitochondrial	-0.253	Cytoplasm	transcription regulator	7019
BRD3	bromodomain containing 3	-0.254	Nucleus	kinase	8019
MOCS3	molybdenum cofactor synthesis 3	-0.256	Cytoplasm	enzyme	27304
SPAG5	sperm associated antigen 5	-0.259	Nucleus	peptidase	10615
CCR8	C-C motif chemokine receptor 8	-0.26	Plasma Membrane	G-protein coupled receptor	1237
GTF2E2	general transcription factor IIE subunit 2	-0.264	Nucleus	transcription regulator	2961
FXN	frataxin	-0.266	Cytoplasm	kinase	2395
PIAS4	protein inhibitor of activated STAT 4	-0.267	Nucleus	transcription regulator	51588
ODF2	outer dense fiber of sperm tails 2	-0.271	Cytoplasm	other	4957
B4GALT4	beta-1,4-galactosyltransferase 4	-0.272	Cytoplasm	enzyme	8702
ELP4	elongator acetyltransferase complex subunit 4	-0.272	Cytoplasm	other	26610
HNRNPH3	heterogeneous nuclear ribonucleoprotein H3	-0.272	Nucleus	other	3189
WDCP	WD repeat and coiled coil containing	-0.272	Other	other	80304
RBM7	RNA binding motif protein 7	-0.273	Nucleus	other	10179
OSBPL10	oxysterol binding protein like 10	-0.275	Cytoplasm	transporter	114884
SSRP1	structure specific recognition protein 1	-0.277	Nucleus	other	6749
CSTF1	cleavage stimulation factor subunit 1	-0.278	Nucleus	other	1477
GARNL3	GTPase activating Rap/RanGAP domain like 3	-0.279	Other	other	84253
ARMC6	armadillo repeat containing 6	-0.284	Cytoplasm	other	93436
TMEM87A	transmembrane protein 87A	-0.285	Cytoplasm	other	25963
SSPN	sarcospan	-0.286	Plasma Membrane	other	8082
GLIPR2	GLI pathogenesis related 2	-0.287	Cytoplasm	other	152007
TSR3	TSR3, acp transferase ribosome maturation factor	-0.287	Cytoplasm	enzyme	115939
B9D1	B9 domain containing 1	-0.288	Plasma Membrane	other	27077
CENPM	centromere protein M	-0.288	Cytoplasm	other	79019
ENTPD7	ectonucleoside triphosphate diphosphohydrolase 7	-0.288	Cytoplasm	enzyme	57089
SLC38A1	solute carrier family 38 member 1	-0.288	Plasma Membrane	transporter	81539
CCDC92	coiled-coil domain containing 92	-0.291	Cytoplasm	other	80212
SRP68	signal recognition particle 68	-0.292	Nucleus	other	6730
ENO2	enolase 2	-0.293	Cytoplasm	enzyme	2026
ORC4	origin recognition complex subunit 4	-0.295	Nucleus	other	5000
PPP3R1	protein phosphatase 3 regulatory subunit B, alpha	-0.295	Cytoplasm	phosphatase	5534
RPUSD4	RNA pseudouridylate synthase domain containing 4	-0.295	Cytoplasm	other	84881
SERPINI1	serpin family I member 1	-0.295	Extracellular Space	other	5274
MAD2L2	mitotic arrest deficient 2 like 2	-0.297	Nucleus	enzyme	10459
ANGEL2	angel homolog 2	-0.298	Nucleus	other	90806
INO80C	INO80 complex subunit C	-0.299	Nucleus	other	125476
RAD54B	RAD54 homolog B (S. cerevisiae)	-0.299	Nucleus	enzyme	25788
C1orf159	chromosome 1 open reading frame 159	-0.3	Other	other	54991
CCDC15	coiled-coil domain containing 15	-0.3	Cytoplasm	other	80071
KIF11	kinesin family member 11	-0.301	Nucleus	other	3832
TET2	tet methylcytosine dioxygenase 2	-0.302	Nucleus	enzyme	54790
PIH1D3	PIH1 domain containing 3	-0.303	Cytoplasm	other	139212
B4GALT7	beta-1,4-galactosyltransferase 7	-0.306	Cytoplasm	enzyme	11285
CBWD1	COBW domain containing 1	-0.306	Other	other	55871
CCDC66	coiled-coil domain containing 66	-0.306	Other	other	285331
NAA30	N(alpha)-acetyltransferase 30, NatC catalytic subunit	-0.306	Cytoplasm	enzyme	122830
NFU1	NFU1 iron-sulfur cluster scaffold	-0.306	Cytoplasm	other	27247
RAB23	RAB23, member RAS oncogene family	-0.306	Cytoplasm	enzyme	51715
PHF11	PHD finger protein 11	-0.308	Nucleus	other	51131
TRIP13	thyroid hormone receptor interactor 13	-0.308	Cytoplasm	transcription regulator	9319
FANCL	Fanconi anemia complementation group L	-0.309	Nucleus	enzyme	55120
G2E3	G2/M-phase specific E3 ubiquitin protein ligase	-0.31	Cytoplasm	enzyme	55632
TCEANC2	transcription elongation factor A N-terminal and central domain containing 2	-0.311	Other	other	127428
TMEM41A	transmembrane protein 41A	-0.311	Other	other	90407
NSUN4	NOP2/Sun RNA methyltransferase family member 4	-0.312	Cytoplasm	enzyme	387338
COQ2	coenzyme Q2, polyprenyltransferase	-0.313	Cytoplasm	enzyme	27235
RFC3	replication factor C subunit 3	-0.313	Nucleus	enzyme	5983
CHORDC1	cysteine and histidine rich domain containing 1	-0.314	Other	other	26973
CXXC5	CXXC finger protein 5	-0.314	Nucleus	other	51523
SLC35E3	solute carrier family 35 member E3	-0.314	Other	other	55508
ILKAP	ILK associated serine/threonine phosphatase	-0.315	Cytoplasm	phosphatase	80895
ORC5	origin recognition complex subunit 5	-0.315	Nucleus	other	5001
EIF2B4	eukaryotic translation initiation factor 2B subunit delta	-0.316	Cytoplasm	other	8890
PRMT3	protein arginine methyltransferase 3	-0.316	Nucleus	enzyme	10196
VASH2	vasohibin 2	-0.316	Cytoplasm	other	79805
PRPF4	pre-mRNA processing factor 4	-0.317	Nucleus	other	9128
SREBF2	sterol regulatory element binding transcription factor 2	-0.317	Nucleus	transcription regulator	6721
CDK10	cyclin dependent kinase 10	-0.318	Nucleus	kinase	8558
TXNDC15	thioredoxin domain containing 15	-0.318	Other	enzyme	79770
UHMK1	U2AF homology motif kinase 1	-0.32	Nucleus	kinase	127933
UQCC1	ubiquinol-cytochrome c reductase complex assembly factor 1	-0.32	Cytoplasm	other	55245
HAUS3	HAUS augmin like complex subunit 3	-0.322	Cytoplasm	other	79441
KATNA1	katanin catalytic subunit A1	-0.322	Cytoplasm	enzyme	11104
INTS12	integrator complex subunit 12	-0.324	Nucleus	other	57117
SLBP	stem-loop binding protein	-0.324	Nucleus	other	7884
WNT6	Wnt family member 6	-0.327	Extracellular Space	other	7475
SEPT11	septin 11	-0.33	Nucleus	other	55752
MRPL22	mitochondrial ribosomal protein L22	-0.331	Cytoplasm	other	29093
MRPL1	mitochondrial ribosomal protein L1	-0.332	Cytoplasm	other	65008
VPS35	VPS35, retromer complex component	-0.332	Cytoplasm	transporter	55737
MOB1B	MOB kinase activator 1B	-0.335	Cytoplasm	other	92597
FAAP24	Fanconi anemia core complex associated protein 24	-0.338	Nucleus	other	91442
RPP40	ribonuclease P/MRP subunit p40	-0.339	Nucleus	enzyme	10799
TTLL5	tubulin tyrosine ligase like 5	-0.34	Cytoplasm	enzyme	23093
CAND1	cullin associated and neddylation dissociated 1	-0.341	Cytoplasm	transcription regulator	55832
NOM1	nucleolar protein with MIF4G domain 1	-0.341	Nucleus	other	64434
NOL7	nucleolar protein 7	-0.342	Nucleus	other	51406
ANXA2	annexin A2	-0.343	Plasma Membrane	other	302
NUS1	NUS1 dehydrodolichyl diphosphate synthase subunit	-0.343	Cytoplasm	enzyme	116150
TIPRL	TOR signaling pathway regulator	-0.343	Cytoplasm	other	261726
C5orf51	chromosome 5 open reading frame 51	-0.344	Other	other	285636
PAFAH1B1	platelet activating factor acetylhydrolase 1b regulatory subunit 1	-0.344	Cytoplasm	enzyme	5048
RAB4A	RAB4A, member RAS oncogene family	-0.344	Cytoplasm	enzyme	5867
DUSP10	dual specificity phosphatase 10	-0.345	Nucleus	phosphatase	11221
CSE1L	chromosome segregation 1 like	-0.346	Nucleus	transporter	1434
EIF3I	eukaryotic translation initiation factor 3 subunit I	-0.346	Cytoplasm	translation regulator	8668
DNAJC15	DnaJ heat shock protein family (Hsp40) member C15	-0.347	Cytoplasm	other	29103
MYEF2	myelin expression factor 2	-0.347	Nucleus	transcription regulator	50804
PGGT1B	protein geranylgeranyltransferase type I subunit beta	-0.347	Cytoplasm	enzyme	5229
DDX47	DEAD-box helicase 47	-0.35	Nucleus	enzyme	51202
GABBR2	gamma-aminobutyric acid type B receptor subunit 2	-0.351	Plasma Membrane	G-protein coupled receptor	9568
CSNK2A1	casein kinase 2 alpha 1	-0.353	Nucleus	kinase	1457
TEX10	testis expressed 10	-0.353	Nucleus	other	54881
TRAF3IP1	TRAF3 interacting protein 1	-0.353	Cytoplasm	other	26146
CNOT11	CCR4-NOT transcription complex subunit 11	-0.356	Cytoplasm	other	55571
TBL1XR1	transducin beta like 1 X-linked receptor 1	-0.356	Nucleus	transcription regulator	79718
USP1	ubiquitin specific peptidase 1	-0.358	Cytoplasm	peptidase	7398
PAK1IP1	PAK1 interacting protein 1	-0.359	Nucleus	other	55003
HPCAL1	hippocalcin like 1	-0.36	Cytoplasm	other	3241
TBCE	tubulin folding cofactor E	-0.36	Cytoplasm	other	6905
TRAPPC6B	trafficking protein particle complex 6B	-0.365	Cytoplasm	other	122553
CHAF1B	chromatin assembly factor 1 subunit B	-0.366	Nucleus	other	8208
DYNC1I2	dynein cytoplasmic 1 intermediate chain 2	-0.366	Cytoplasm	other	1781
MSTO1	misato 1, mitochondrial distribution and morphology regulator	-0.366	Cytoplasm	other	55154
SLC2A3	solute carrier family 2 member 3	-0.367	Plasma Membrane	transporter	6515
ATL2	atlastin GTPase 2	-0.368	Cytoplasm	other	64225
BRMS1L	breast cancer metastasis-suppressor 1 like	-0.368	Other	other	84312
NF2	neurofibromin 2	-0.368	Plasma Membrane	other	4771
C1QBP	complement C1q binding protein	-0.369	Cytoplasm	transcription regulator	708
PXDC1	PX domain containing 1	-0.37	Other	other	221749
RRP15	ribosomal RNA processing 15 homolog	-0.37	Nucleus	other	51018
WAPL	WAPL cohesin release factor	-0.37	Nucleus	other	23063
GEMIN4	gem nuclear organelle associated protein 4	-0.371	Nucleus	other	50628
KDM8	lysine demethylase 8	-0.371	Nucleus	enzyme	79831
LRRC52	leucine rich repeat containing 52	-0.371	Plasma Membrane	ion channel	440699
PPP2CA	protein phosphatase 2 catalytic subunit alpha	-0.371	Cytoplasm	phosphatase	5515
EYA3	EYA transcriptional coactivator and phosphatase 3	-0.372	Nucleus	phosphatase	2140
UCHL1	ubiquitin C-terminal hydrolase L1	-0.372	Cytoplasm	peptidase	7345
EIF2A	eukaryotic translation initiation factor 2A	-0.375	Cytoplasm	translation regulator	83939
CHMP4B	charged multivesicular body protein 4B	-0.376	Cytoplasm	other	128866
PDCD2	programmed cell death 2	-0.376	Nucleus	other	5134
UBLCP1	ubiquitin like domain containing CTD phosphatase 1	-0.376	Nucleus	phosphatase	134510
POP4	POP4 homolog, ribonuclease P/MRP subunit	-0.378	Nucleus	enzyme	10775
WRAP73	WD repeat containing, antisense to TP73	-0.378	Nucleus	other	49856
HAUS8	HAUS augmin like complex subunit 8	-0.381	Cytoplasm	other	93323
BDH1	3-hydroxybutyrate dehydrogenase 1	-0.382	Cytoplasm	enzyme	622
MTAP	methylthioadenosine phosphorylase	-0.382	Nucleus	enzyme	4507
SIVA1	SIVA1 apoptosis inducing factor	-0.383	Cytoplasm	other	10572
GOLGA3	golgin A3	-0.385	Cytoplasm	transporter	2802
BYSL	bystin like	-0.388	Nucleus	other	705
EIF4A3	eukaryotic translation initiation factor 4A3	-0.389	Nucleus	enzyme	9775
HSPA4	heat shock protein family A (Hsp70) member 4	-0.389	Cytoplasm	other	3308
UBE2N	ubiquitin conjugating enzyme E2 N	-0.389	Cytoplasm	enzyme	7334
MRPL18	mitochondrial ribosomal protein L18	-0.39	Cytoplasm	translation regulator	29074
ORAI2	ORAI calcium release-activated calcium modulator 2	-0.39	Plasma Membrane	other	80228
TBPL1	TATA-box binding protein like 1	-0.39	Nucleus	transcription regulator	9519
UBAC1	UBA domain containing 1	-0.39	Nucleus	other	10422
ATP1B3	ATPase Na+/K+ transporting subunit beta 3	-0.391	Plasma Membrane	transporter	483
PRSS35	protease, serine 35	-0.391	Extracellular Space	peptidase	167681
ANXA7	annexin A7	-0.392	Plasma Membrane	ion channel	310
FSBP	fibrinogen silencer binding protein	-0.392	Nucleus	other	100861412
MLEC	malectin	-0.392	Plasma Membrane	other	9761
PAFAH1B2	platelet activating factor acetylhydrolase 1b catalytic subunit 2	-0.393	Cytoplasm	enzyme	5049
ZCCHC7	zinc finger CCHC-type containing 7	-0.393	Nucleus	other	84186
BLZF1	basic leucine zipper nuclear factor 1	-0.395	Cytoplasm	transcription regulator	8548
POLR1C	RNA polymerase I subunit C	-0.395	Nucleus	enzyme	9533
TMEM251	transmembrane protein 251	-0.395	Other	other	26175
ZNHIT6	zinc finger HIT-type containing 6	-0.395	Cytoplasm	other	54680
CTBP1	C-terminal binding protein 1	-0.396	Nucleus	enzyme	1487
DNAJC18	DnaJ heat shock protein family (Hsp40) member C18	-0.397	Other	enzyme	202052
ATP6V1B2	ATPase H+ transporting V1 subunit B2	-0.401	Cytoplasm	transporter	526
VKORC1L1	vitamin K epoxide reductase complex subunit 1 like 1	-0.401	Cytoplasm	enzyme	154807
FAM53A	family with sequence similarity 53 member A	-0.402	Nucleus	other	152877
GLT8D1	glycosyltransferase 8 domain containing 1	-0.403	Cytoplasm	enzyme	55830
RNF8	ring finger protein 8	-0.406	Nucleus	enzyme	9025
CCT7	chaperonin containing TCP1 subunit 7	-0.407	Cytoplasm	other	10574
RNF4	ring finger protein 4	-0.407	Nucleus	transcription regulator	6047
SEPT7	septin 7	-0.407	Cytoplasm	other	989
RWDD2B	RWD domain containing 2B	-0.41	Other	other	10069
SFPQ	splicing factor proline and glutamine rich	-0.41	Nucleus	other	6421
GTF3A	general transcription factor IIIA	-0.411	Nucleus	transcription regulator	2971
MRPS31	mitochondrial ribosomal protein S31	-0.411	Cytoplasm	other	10240
CLNS1A	chloride nucleotide-sensitive channel 1A	-0.412	Plasma Membrane	ion channel	1207
FGFR1OP	FGFR1 oncogene partner	-0.412	Cytoplasm	kinase	11116
GOLT1B	golgi transport 1B	-0.412	Cytoplasm	other	51026
POC5	POC5 centriolar protein	-0.412	Cytoplasm	other	134359
TMEM14C	transmembrane protein 14C	-0.412	Plasma Membrane	other	51522
WDR77	WD repeat domain 77	-0.413	Nucleus	transcription regulator	79084
TNFAIP8L1	TNF alpha induced protein 8 like 1	-0.414	Cytoplasm	other	126282
NUPL2	nucleoporin like 2	-0.416	Nucleus	transporter	11097
TACC3	transforming acidic coiled-coil containing protein 3	-0.416	Nucleus	other	10460
C10orf88	chromosome 10 open reading frame 88	-0.419	Other	other	80007
NUP35	nucleoporin 35	-0.42	Nucleus	transporter	129401
PTRH2	peptidyl-tRNA hydrolase 2	-0.42	Cytoplasm	enzyme	51651
ATP6V1G1	ATPase H+ transporting V1 subunit G1	-0.422	Cytoplasm	transporter	9550
CCDC28A	coiled-coil domain containing 28A	-0.423	Other	other	25901
KIF25	kinesin family member 25	-0.424	Cytoplasm	enzyme	3834
KIF18A	kinesin family member 18A	-0.425	Cytoplasm	enzyme	81930
MYBL2	MYB proto-oncogene like 2	-0.425	Nucleus	transcription regulator	4605
RP2	RP2, ARL3 GTPase activating protein	-0.426	Cytoplasm	enzyme	6102
SNF8	SNF8, ESCRT-II complex subunit	-0.426	Cytoplasm	enzyme	11267
OMA1	OMA1 zinc metallopeptidase	-0.428	Cytoplasm	peptidase	115209
ARF1	ADP ribosylation factor 1	-0.429	Cytoplasm	enzyme	375
MRPL40	mitochondrial ribosomal protein L40	-0.43	Cytoplasm	other	64976
POC1B	POC1 centriolar protein B	-0.432	Cytoplasm	other	282809
TERF1	telomeric repeat binding factor 1	-0.433	Nucleus	other	7013
UBE2T	ubiquitin conjugating enzyme E2 T	-0.433	Nucleus	enzyme	29089
AK2	adenylate kinase 2	-0.434	Cytoplasm	kinase	204
BARD1	BRCA1 associated RING domain 1	-0.434	Nucleus	transcription regulator	580
SAR1B	secretion associated Ras related GTPase 1B	-0.435	Cytoplasm	enzyme	51128
SNX10	sorting nexin 10	-0.437	Cytoplasm	transporter	29887
ASCC1	activating signal cointegrator 1 complex subunit 1	-0.439	Nucleus	transcription regulator	51008
FAM172A	family with sequence similarity 172 member A	-0.439	Cytoplasm	transcription regulator	83989
DSCC1	DNA replication and sister chromatid cohesion 1	-0.44	Nucleus	other	79075
INIP	INTS3 and NABP interacting protein	-0.44	Nucleus	other	58493
ATP6V1E1	ATPase H+ transporting V1 subunit E1	-0.445	Cytoplasm	transporter	529
SMARCB1	SWI/SNF related, matrix associated, actin dependent regulator of chromatin, subfamily b, member 1	-0.445	Nucleus	transcription regulator	6598
CHMP1A	charged multivesicular body protein 1A	-0.447	Extracellular Space	peptidase	5119
CMSS1	cms1 ribosomal small subunit homolog (yeast)	-0.447	Other	other	84319
NCBP2	nuclear cap binding protein subunit 2	-0.447	Nucleus	other	22916
PPP1CB	protein phosphatase 1 catalytic subunit beta	-0.447	Cytoplasm	phosphatase	5500
REXO2	RNA exonuclease 2	-0.447	Cytoplasm	enzyme	25996
ILF2	interleukin enhancer binding factor 2	-0.449	Nucleus	transcription regulator	3608
SURF6	surfeit 6	-0.451	Nucleus	other	6838
TPRA1	transmembrane protein adipocyte associated 1	-0.451	Plasma Membrane	G-protein coupled receptor	131601
CLIC4	chloride intracellular channel 4	-0.453	Plasma Membrane	ion channel	25932
YWHAB	tyrosine 3-monooxygenase/tryptophan 5-monooxygenase activation protein beta	-0.453	Cytoplasm	transcription regulator	7529
RPS6KA1	ribosomal protein S6 kinase A1	-0.456	Cytoplasm	kinase	6195
UBE2I	ubiquitin conjugating enzyme E2 I	-0.456	Nucleus	enzyme	7329
SRSF3	serine and arginine rich splicing factor 3	-0.457	Nucleus	other	6428
MGME1	mitochondrial genome maintenance exonuclease 1	-0.459	Cytoplasm	enzyme	92667
PDK3	pyruvate dehydrogenase kinase 3	-0.46	Cytoplasm	kinase	5165
RRM1	ribonucleotide reductase catalytic subunit M1	-0.46	Nucleus	enzyme	6240
TOP3A	DNA topoisomerase III alpha	-0.46	Nucleus	enzyme	7156
MFSD14A	major facilitator superfamily domain containing 14A	-0.461	Other	transporter	64645
ERH	ERH, mRNA splicing and mitosis factor	-0.462	Nucleus	other	2079
CCDC59	coiled-coil domain containing 59	-0.464	Nucleus	other	29080
SNU13	small nuclear ribonucleoprotein 13	-0.466	Nucleus	other	4809
RAC1	Rac family small GTPase 1	-0.468	Plasma Membrane	enzyme	5879
IQCJ-SCHIP1	IQCJ-SCHIP1 readthrough	-0.47	Cytoplasm	other	100505385
FAM174A	family with sequence similarity 174 member A	-0.474	Extracellular Space	other	345757
PSME3	proteasome activator subunit 3	-0.474	Cytoplasm	peptidase	10197
C9orf64	chromosome 9 open reading frame 64	-0.475	Other	other	84267
PXK	PX domain containing serine/threonine kinase like	-0.476	Cytoplasm	kinase	54899
DBF4	DBF4 zinc finger	-0.477	Nucleus	kinase	10926
DEGS1	delta 4-desaturase, sphingolipid 1	-0.477	Plasma Membrane	enzyme	8560
CUEDC2	CUE domain containing 2	-0.478	Extracellular Space	other	79004
KAT2B	lysine acetyltransferase 2B	-0.481	Nucleus	transcription regulator	8850
ALG6	ALG6, alpha-1,3-glucosyltransferase	-0.482	Cytoplasm	enzyme	29929
PPM1A	protein phosphatase, Mg2+/Mn2+ dependent 1A	-0.483	Cytoplasm	phosphatase	5494
VDAC2	voltage dependent anion channel 2	-0.483	Cytoplasm	ion channel	7417
E2F1	E2F transcription factor 1	-0.484	Nucleus	transcription regulator	1869
MAD2L1BP	MAD2L1 binding protein	-0.484	Nucleus	other	9587
RPSA	ribosomal protein SA	-0.484	Cytoplasm	translation regulator	3921
LONRF3	LON peptidase N-terminal domain and ring finger 3	-0.485	Other	other	79836
DDR2	discoidin domain receptor tyrosine kinase 2	-0.487	Plasma Membrane	kinase	4921
SKA3	spindle and kinetochore associated complex subunit 3	-0.488	Nucleus	other	221150
TMEM33	transmembrane protein 33	-0.49	Cytoplasm	other	55161
SEPT8	septin 8	-0.491	Extracellular Space	other	23176
PTP4A2	protein tyrosine phosphatase type IVA, member 2	-0.492	Cytoplasm	phosphatase	8073
MIS18A	MIS18 kinetochore protein A	-0.493	Nucleus	other	54069
UCK2	uridine-cytidine kinase 2	-0.495	Cytoplasm	kinase	7371
EIF4E	eukaryotic translation initiation factor 4E	-0.496	Cytoplasm	translation regulator	1977
MCM5	minichromosome maintenance complex component 5	-0.496	Nucleus	enzyme	4174
DEK	DEK proto-oncogene	-0.497	Nucleus	transcription regulator	7913
ELAVL1	ELAV like RNA binding protein 1	-0.501	Cytoplasm	other	1994
PTGES2	prostaglandin E synthase 2	-0.501	Cytoplasm	transcription regulator	80142
C5orf15	chromosome 5 open reading frame 15	-0.503	Other	other	56951
GBP2	guanylate binding protein 2	-0.508	Cytoplasm	enzyme	2634
WDR61	WD repeat domain 61	-0.508	Nucleus	other	80349
PSMC3	proteasome 26S subunit, ATPase 3	-0.51	Nucleus	enzyme	5702
LSM3	LSM3 homolog, U6 small nuclear RNA and mRNA degradation associated	-0.513	Nucleus	other	27258
ANXA5	annexin A5	-0.514	Plasma Membrane	transporter	308
CINP	cyclin dependent kinase 2 interacting protein	-0.514	Nucleus	other	51550
MRPL19	mitochondrial ribosomal protein L19	-0.514	Cytoplasm	other	9801
PITPNB	phosphatidylinositol transfer protein beta	-0.514	Cytoplasm	transporter	23760
PKIG	cAMP-dependent protein kinase inhibitor gamma	-0.515	Other	other	11142
RAB8A	RAB8A, member RAS oncogene family	-0.516	Plasma Membrane	enzyme	4218
SGO1	shugoshin 1	-0.519	Nucleus	other	151648
POMP	proteasome maturation protein	-0.521	Nucleus	other	51371
ACTG1	actin gamma 1	-0.522	Cytoplasm	other	71
CYB5B	cytochrome b5 type B	-0.526	Cytoplasm	enzyme	80777
LRRC59	leucine rich repeat containing 59	-0.526	Cytoplasm	other	55379
IMPA1	inositol monophosphatase 1	-0.527	Cytoplasm	phosphatase	3612
LYAR	Ly1 antibody reactive	-0.527	Plasma Membrane	other	55646
NABP1	nucleic acid binding protein 1	-0.528	Nucleus	other	64859
IMMT	inner membrane mitochondrial protein	-0.53	Cytoplasm	other	10989
PSMD3	proteasome 26S subunit, non-ATPase 3	-0.53	Cytoplasm	other	5709
RGS4	regulator of G protein signaling 4	-0.531	Cytoplasm	other	5999
KARS	lysyl-tRNA synthetase	-0.532	Cytoplasm	enzyme	3735
INCENP	inner centromere protein	-0.533	Nucleus	other	3619
WEE1	WEE1 G2 checkpoint kinase	-0.533	Nucleus	kinase	7465
HMGN1	high mobility group nucleosome binding domain 1	-0.534	Nucleus	transcription regulator	3150
PSMD6	proteasome 26S subunit, non-ATPase 6	-0.534	Cytoplasm	enzyme	9861
CREB5	cAMP responsive element binding protein 5	-0.535	Nucleus	transcription regulator	9586
FGF19	fibroblast growth factor 19	-0.535	Extracellular Space	growth factor	9965
HDDC2	HD domain containing 2	-0.535	Cytoplasm	other	51020
LSM7	LSM7 homolog, U6 small nuclear RNA and mRNA degradation associated	-0.535	Nucleus	other	51690
RBX1	ring-box 1	-0.535	Cytoplasm	enzyme	9978
PSMB3	proteasome subunit beta 3	-0.536	Cytoplasm	peptidase	5691
TSEN15	tRNA splicing endonuclease subunit 15	-0.536	Nucleus	enzyme	116461
PDCD5	programmed cell death 5	-0.537	Nucleus	other	9141
RAB11A	RAB11A, member RAS oncogene family	-0.537	Cytoplasm	enzyme	8766
EZH2	enhancer of zeste 2 polycomb repressive complex 2 subunit	-0.538	Nucleus	transcription regulator	2146
PDE12	phosphodiesterase 12	-0.539	Cytoplasm	enzyme	201626
TRNT1	tRNA nucleotidyl transferase 1	-0.539	Cytoplasm	enzyme	51095
FCF1	FCF1, rRNA-processing protein	-0.54	Nucleus	other	51077
KIAA0391	KIAA0391	-0.542	Cytoplasm	enzyme	9692
BRIX1	BRX1, biogenesis of ribosomes	-0.544	Nucleus	other	55299
SLC35F6	solute carrier family 35 member F6	-0.544	Cytoplasm	other	54978
RIF1	replication timing regulatory factor 1	-0.545	Nucleus	other	55183
PARN	poly(A)-specific ribonuclease	-0.546	Nucleus	enzyme	5073
PSMC3IP	PSMC3 interacting protein	-0.547	Nucleus	transcription regulator	29893
GBA2	glucosylceramidase beta 2	-0.548	Cytoplasm	enzyme	57704
MRPS5	mitochondrial ribosomal protein S5	-0.548	Cytoplasm	other	64969
ENOPH1	enolase-phosphatase 1	-0.551	Cytoplasm	enzyme	58478
RNF126	ring finger protein 126	-0.551	Other	enzyme	55658
C1orf52	chromosome 1 open reading frame 52	-0.552	Nucleus	other	148423
CYR61	cysteine rich angiogenic inducer 61	-0.553	Extracellular Space	other	3491
EME1	essential meiotic structure-specific endonuclease 1	-0.553	Nucleus	enzyme	146956
SLC25A17	solute carrier family 25 member 17	-0.553	Cytoplasm	transporter	10478
COPE	coatomer protein complex subunit epsilon	-0.555	Cytoplasm	transporter	11316
WDR12	WD repeat domain 12	-0.557	Cytoplasm	other	55759
UBE3D	ubiquitin protein ligase E3D	-0.559	Other	other	90025
KPNA4	karyopherin subunit alpha 4	-0.561	Nucleus	transporter	3840
AFMID	arylformamidase	-0.563	Nucleus	enzyme	125061
PSMA6	proteasome subunit alpha 6	-0.563	Cytoplasm	peptidase	5687
RBBP4	RB binding protein 4, chromatin remodeling factor	-0.564	Nucleus	enzyme	5928
PHPT1	phosphohistidine phosphatase 1	-0.566	Cytoplasm	phosphatase	29085
ARPC5	actin related protein 2/3 complex subunit 5	-0.567	Cytoplasm	other	10092
DRD4	dopamine receptor D4	-0.567	Plasma Membrane	G-protein coupled receptor	1815
PDZD11	PDZ domain containing 11	-0.568	Extracellular Space	other	51248
RHOA	ras homolog family member A	-0.568	Cytoplasm	enzyme	387
TPI1	triosephosphate isomerase 1	-0.568	Cytoplasm	enzyme	7167
ACTR3	ARP3 actin related protein 3 homolog	-0.569	Plasma Membrane	other	10096
CCNA2	cyclin A2	-0.571	Nucleus	other	890
TDG	thymine DNA glycosylase	-0.571	Nucleus	enzyme	6996
ETF1	eukaryotic translation termination factor 1	-0.572	Cytoplasm	translation regulator	2107
C12orf4	chromosome 12 open reading frame 4	-0.573	Cytoplasm	other	57102
BLM	Bloom syndrome RecQ like helicase	-0.574	Nucleus	enzyme	641
TRAIP	TRAF interacting protein	-0.575	Cytoplasm	enzyme	10293
CDCA7L	cell division cycle associated 7 like	-0.576	Nucleus	other	55536
KXD1	KxDL motif containing 1	-0.577	Cytoplasm	other	79036
PTPN12	protein tyrosine phosphatase, non-receptor type 12	-0.579	Cytoplasm	phosphatase	5782
ASPSCR1	ASPSCR1, UBX domain containing tether for SLC2A4	-0.58	Cytoplasm	other	79058
KIAA0895L	KIAA0895 like	-0.58	Other	other	653319
GNAI3	G protein subunit alpha i3	-0.581	Cytoplasm	enzyme	2773
CDC25A	cell division cycle 25A	-0.582	Nucleus	phosphatase	993
NEK2	NIMA related kinase 2	-0.582	Cytoplasm	kinase	4751
NUBP1	nucleotide binding protein 1	-0.582	Cytoplasm	other	4682
ACTR2	ARP2 actin related protein 2 homolog	-0.584	Plasma Membrane	other	10097
SNRPB2	small nuclear ribonucleoprotein polypeptide B2	-0.584	Nucleus	other	6629
KRT7	keratin 7	-0.585	Cytoplasm	other	3855
NUB1	negative regulator of ubiquitin like proteins 1	-0.587	Nucleus	other	51667
MTFR2	mitochondrial fission regulator 2	-0.589	Cytoplasm	other	113115
NUCKS1	nuclear casein kinase and cyclin dependent kinase substrate 1	-0.597	Nucleus	kinase	64710
WDR5	WD repeat domain 5	-0.597	Nucleus	enzyme	11091
SKP2	S-phase kinase associated protein 2	-0.598	Nucleus	enzyme	6502
EDF1	endothelial differentiation related factor 1	-0.6	Nucleus	transcription regulator	8721
UHRF1	ubiquitin like with PHD and ring finger domains 1	-0.6	Nucleus	transcription regulator	29128
EIF3J	eukaryotic translation initiation factor 3 subunit J	-0.601	Cytoplasm	translation regulator	8669
GARS	glycyl-tRNA synthetase	-0.606	Cytoplasm	enzyme	2617
GMPPB	GDP-mannose pyrophosphorylase B	-0.606	Cytoplasm	enzyme	29925
NDUFC2	NADH:ubiquinone oxidoreductase subunit C2	-0.608	Cytoplasm	enzyme	4718
PSMA1	proteasome subunit alpha 1	-0.608	Cytoplasm	peptidase	5682
CHCHD4	coiled-coil-helix-coiled-coil-helix domain containing 4	-0.609	Cytoplasm	enzyme	131474
AIDA	axin interactor, dorsalization associated	-0.61	Cytoplasm	other	64853
RFC2	replication factor C subunit 2	-0.61	Nucleus	other	5982
TFG	TRK-fused gene	-0.612	Cytoplasm	other	10342
AIMP2	aminoacyl tRNA synthetase complex interacting multifunctional protein 2	-0.613	Plasma Membrane	other	7965
LIPG	lipase G, endothelial type	-0.614	Extracellular Space	enzyme	9388
MAFF	MAF bZIP transcription factor F	-0.614	Nucleus	transcription regulator	23764
TCP1	t-complex 1	-0.614	Cytoplasm	other	6950
CCDC137	coiled-coil domain containing 137	-0.616	Nucleus	other	339230
ITFG1	integrin alpha FG-GAP repeat containing 1	-0.617	Plasma Membrane	other	81533
RFC4	replication factor C subunit 4	-0.617	Nucleus	other	5984
DCTD	dCMP deaminase	-0.618	Cytoplasm	enzyme	1635
PPA1	pyrophosphatase (inorganic) 1	-0.618	Cytoplasm	enzyme	5464
C6orf62	chromosome 6 open reading frame 62	-0.622	Other	other	81688
SELENOS	selenoprotein S	-0.622	Cytoplasm	other	55829
NUBP2	nucleotide binding protein 2	-0.624	Nucleus	other	10101
PSMA3	proteasome subunit alpha 3	-0.625	Cytoplasm	peptidase	5684
SRI	sorcin	-0.625	Cytoplasm	transporter	6717
CDR2	cerebellar degeneration related protein 2	-0.626	Cytoplasm	other	1039
ZWILCH	zwilch kinetochore protein	-0.626	Nucleus	other	55055
LSM8	LSM8 homolog, U6 small nuclear RNA associated	-0.627	Nucleus	other	51691
GATA5	GATA binding protein 5	-0.628	Nucleus	transcription regulator	140628
MAGOH	mago homolog, exon junction complex core component	-0.63	Nucleus	other	4116
DNAJA4	DnaJ heat shock protein family (Hsp40) member A4	-0.632	Nucleus	other	55466
KIAA0319L	KIAA0319 like	-0.632	Cytoplasm	other	79932
REEP5	receptor accessory protein 5	-0.635	Extracellular Space	transporter	7905
PUM3	pumilio RNA binding family member 3	-0.637	Nucleus	other	9933
C21orf2	chromosome 21 open reading frame 2	-0.64	Cytoplasm	other	755
AARS	alanyl-tRNA synthetase	-0.642	Cytoplasm	enzyme	16
GNB1	G protein subunit beta 1	-0.645	Plasma Membrane	enzyme	2782
ODR4	odr-4 GPCR localization factor homolog	-0.645	Other	other	54953
NUDT21	nudix hydrolase 21	-0.647	Nucleus	other	11051
HSPA4L	heat shock protein family A (Hsp70) member 4 like	-0.648	Cytoplasm	other	22824
EXO1	exonuclease 1	-0.649	Nucleus	enzyme	9156
PYGL	glycogen phosphorylase L	-0.649	Cytoplasm	enzyme	5836
GPRC5A	G protein-coupled receptor class C group 5 member A	-0.653	Plasma Membrane	G-protein coupled receptor	9052
SMYD2	SET and MYND domain containing 2	-0.655	Cytoplasm	enzyme	56950
DEPDC1	DEP domain containing 1	-0.656	Nucleus	transcription regulator	55635
PTDSS1	phosphatidylserine synthase 1	-0.657	Cytoplasm	enzyme	9791
DHODH	dihydroorotate dehydrogenase (quinone)	-0.66	Cytoplasm	enzyme	1723
ELOVL1	ELOVL fatty acid elongase 1	-0.669	Cytoplasm	enzyme	64834
YWHAH	tyrosine 3-monooxygenase/tryptophan 5-monooxygenase activation protein eta	-0.67	Cytoplasm	transcription regulator	7533
HIST1H2BO	histone cluster 1 H2B family member o	-0.675	Nucleus	other	8348
PSMC6	proteasome 26S subunit, ATPase 6	-0.675	Nucleus	peptidase	5706
RPS6KL1	ribosomal protein S6 kinase like 1	-0.676	Other	kinase	83694
GATD1	glutamine amidotransferase like class 1 domain containing 1	-0.678	Cytoplasm	other	347862
CDC45	cell division cycle 45	-0.68	Nucleus	other	8318
MRPL27	mitochondrial ribosomal protein L27	-0.68	Cytoplasm	other	51264
METAP2	methionyl aminopeptidase 2	-0.681	Cytoplasm	peptidase	10988
COA7	cytochrome c oxidase assembly factor 7 (putative)	-0.682	Other	other	65260
DCDC2	doublecortin domain containing 2	-0.683	Extracellular Space	other	51473
BLMH	bleomycin hydrolase	-0.688	Cytoplasm	peptidase	642
SYPL1	synaptophysin like 1	-0.692	Plasma Membrane	transporter	6856
ACTR6	ARP6 actin related protein 6 homolog	-0.697	Nucleus	transporter	64431
DDX21	DExD-box helicase 21	-0.699	Nucleus	enzyme	9188
DPP4	dipeptidyl peptidase 4	-0.702	Plasma Membrane	peptidase	1803
HRAS	HRas proto-oncogene, GTPase	-0.702	Plasma Membrane	enzyme	3265
MAPK9	mitogen-activated protein kinase 9	-0.702	Cytoplasm	kinase	5601
ANXA13	annexin A13	-0.706	Plasma Membrane	other	312
SNRPD1	small nuclear ribonucleoprotein D1 polypeptide	-0.706	Nucleus	other	6632
BCL2L1	BCL2 like 1	-0.707	Cytoplasm	other	598
GATAD1	GATA zinc finger domain containing 1	-0.708	Nucleus	other	57798
KBTBD2	kelch repeat and BTB domain containing 2	-0.708	Other	other	25948
CDC20	cell division cycle 20	-0.711	Nucleus	other	991
SLC25A30	solute carrier family 25 member 30	-0.713	Cytoplasm	other	253512
PSMD12	proteasome 26S subunit, non-ATPase 12	-0.714	Cytoplasm	other	5718
HAT1	histone acetyltransferase 1	-0.716	Nucleus	enzyme	8520
RWDD1	RWD domain containing 1	-0.716	Cytoplasm	other	51389
PXMP4	peroxisomal membrane protein 4	-0.717	Cytoplasm	other	11264
TMEM53	transmembrane protein 53	-0.717	Nucleus	other	79639
GPSM2	G protein signaling modulator 2	-0.72	Nucleus	other	29899
FAM72A	family with sequence similarity 72 member A	-0.721	Cytoplasm	other	729533
DYNLT1	dynein light chain Tctex-type 1	-0.726	Cytoplasm	other	6993
PRDX6	peroxiredoxin 6	-0.732	Cytoplasm	enzyme	9588
AZIN1	antizyme inhibitor 1	-0.736	Cytoplasm	enzyme	51582
DUSP14	dual specificity phosphatase 14	-0.744	Other	phosphatase	11072
GMNN	geminin, DNA replication inhibitor	-0.744	Nucleus	transcription regulator	51053
CMPK1	cytidine/uridine monophosphate kinase 1	-0.746	Nucleus	kinase	51727
KIF23	kinesin family member 23	-0.747	Cytoplasm	other	9493
COPS3	COP9 signalosome subunit 3	-0.75	Cytoplasm	other	8533
PSMA5	proteasome subunit alpha 5	-0.75	Cytoplasm	peptidase	5686
YIPF5	Yip1 domain family member 5	-0.751	Cytoplasm	other	81555
ELOVL7	ELOVL fatty acid elongase 7	-0.755	Cytoplasm	enzyme	79993
USP10	ubiquitin specific peptidase 10	-0.755	Cytoplasm	peptidase	9100
GNG4	G protein subunit gamma 4	-0.759	Plasma Membrane	enzyme	2786
MRPS35	mitochondrial ribosomal protein S35	-0.759	Cytoplasm	other	60488
GNG10	G protein subunit gamma 10	-0.76	Plasma Membrane	enzyme	2790
PSMB4	proteasome subunit beta 4	-0.76	Cytoplasm	peptidase	5692
PSMC1	proteasome 26S subunit, ATPase 1	-0.76	Nucleus	peptidase	5700
CACYBP	calcyclin binding protein	-0.761	Nucleus	other	27101
MDH1	malate dehydrogenase 1	-0.761	Cytoplasm	enzyme	4190
TSPAN9	tetraspanin 9	-0.767	Plasma Membrane	other	10867
PTGES3	prostaglandin E synthase 3	-0.768	Cytoplasm	enzyme	10728
YWHAE	tyrosine 3-monooxygenase/tryptophan 5-monooxygenase activation protein epsilon	-0.769	Cytoplasm	other	7531
IDH3A	isocitrate dehydrogenase 3 (NAD(+)) alpha	-0.771	Cytoplasm	enzyme	3419
PGAM1	phosphoglycerate mutase 1	-0.771	Cytoplasm	phosphatase	5223
TADA2A	transcriptional adaptor 2A	-0.774	Nucleus	transcription regulator	6871
GSTA2	glutathione S-transferase alpha 2	-0.776	Cytoplasm	enzyme	2939
TNNC1	troponin C1, slow skeletal and cardiac type	-0.782	Cytoplasm	other	7134
NUP37	nucleoporin 37	-0.783	Nucleus	transporter	79023
CTNNB1	catenin beta 1	-0.784	Nucleus	transcription regulator	1499
PTPRR	protein tyrosine phosphatase, receptor type R	-0.788	Plasma Membrane	phosphatase	5801
EBNA1BP2	EBNA1 binding protein 2	-0.789	Nucleus	other	10969
INTS13	integrator complex subunit 13	-0.791	Cytoplasm	other	55726
SMC4	structural maintenance of chromosomes 4	-0.791	Nucleus	transporter	10051
CENPH	centromere protein H	-0.792	Nucleus	other	64946
RDH12	retinol dehydrogenase 12 (all-trans/9-cis/11-cis)	-0.797	Cytoplasm	enzyme	145226
BAK1	BCL2 antagonist/killer 1	-0.798	Cytoplasm	other	578
HMGB1	high mobility group box 1	-0.798	Nucleus	transcription regulator	3146
ARPC2	actin related protein 2/3 complex subunit 2	-0.799	Cytoplasm	other	10109
FAM136A	family with sequence similarity 136 member A	-0.799	Cytoplasm	other	84908
CD151	CD151 molecule (Raph blood group)	-0.8	Plasma Membrane	other	977
TKT	transketolase	-0.801	Cytoplasm	enzyme	7086
NUP43	nucleoporin 43	-0.803	Nucleus	transporter	348995
DNAJC9	DnaJ heat shock protein family (Hsp40) member C9	-0.806	Nucleus	other	23234
MMS19	MMS19 homolog, cytosolic iron-sulfur assembly component	-0.806	Nucleus	transcription regulator	64210
NUP160	nucleoporin 160	-0.807	Nucleus	other	23279
HPF1	histone PARylation factor 1	-0.81	Nucleus	other	54969
CDT1	chromatin licensing and DNA replication factor 1	-0.814	Nucleus	other	81620
EIF5B	eukaryotic translation initiation factor 5B	-0.815	Cytoplasm	translation regulator	9669
CCT2	chaperonin containing TCP1 subunit 2	-0.819	Cytoplasm	kinase	10576
CNN3	calponin 3	-0.821	Cytoplasm	other	1266
MRPS18A	mitochondrial ribosomal protein S18A	-0.824	Cytoplasm	other	55168
PSMB2	proteasome subunit beta 2	-0.825	Cytoplasm	peptidase	5690
SRM	spermidine synthase	-0.828	Cytoplasm	enzyme	6723
AMD1	adenosylmethionine decarboxylase 1	-0.829	Cytoplasm	enzyme	262
NDE1	nudE neurodevelopment protein 1	-0.831	Nucleus	other	54820
NUP50	nucleoporin 50	-0.835	Nucleus	transporter	10762
YARS	tyrosyl-tRNA synthetase	-0.836	Cytoplasm	enzyme	8565
NUF2	NUF2, NDC80 kinetochore complex component	-0.839	Nucleus	other	83540
PRELID3A	PRELI domain containing 3A	-0.855	Cytoplasm	transporter	10650
ASF1A	anti-silencing function 1A histone chaperone	-0.857	Nucleus	other	25842
RPA3	replication protein A3	-0.859	Nucleus	other	6119
SGTA	small glutamine rich tetratricopeptide repeat containing alpha	-0.863	Cytoplasm	other	6449
HBZ	hemoglobin subunit zeta	-0.877	Cytoplasm	transporter	3050
CENPF	centromere protein F	-0.878	Nucleus	other	1063
PALMD	palmdelphin	-0.878	Cytoplasm	other	54873
HNRNPA2B1	heterogeneous nuclear ribonucleoprotein A2/B1	-0.88	Nucleus	other	3181
SH3KBP1	SH3 domain containing kinase binding protein 1	-0.883	Cytoplasm	other	30011
TTK	TTK protein kinase	-0.897	Nucleus	kinase	7272
PSMD7	proteasome 26S subunit, non-ATPase 7	-0.901	Cytoplasm	other	5713
PROK2	prokineticin 2	-0.907	Extracellular Space	other	60675
MIF	macrophage migration inhibitory factor	-0.915	Extracellular Space	cytokine	4282
SNRPA1	small nuclear ribonucleoprotein polypeptide A'	-0.916	Nucleus	other	6627
BUB3	BUB3, mitotic checkpoint protein	-0.917	Nucleus	other	9184
RAN	RAN, member RAS oncogene family	-0.917	Nucleus	enzyme	5901
USP14	ubiquitin specific peptidase 14	-0.92	Cytoplasm	peptidase	9097
SMC2	structural maintenance of chromosomes 2	-0.922	Nucleus	transporter	10592
PKP4	plakophilin 4	-0.929	Plasma Membrane	other	8502
NUSAP1	nucleolar and spindle associated protein 1	-0.938	Nucleus	other	51203
GDI2	GDP dissociation inhibitor 2	-0.939	Cytoplasm	other	2665
RAB6A	RAB6A, member RAS oncogene family	-0.939	Cytoplasm	enzyme	5870
MAPK6	mitogen-activated protein kinase 6	-0.94	Cytoplasm	kinase	5597
NRSN1	neurensin 1	-0.942	Plasma Membrane	other	140767
RAB1A	RAB1A, member RAS oncogene family	-0.943	Cytoplasm	enzyme	5861
HSP90AB1	heat shock protein 90 alpha family class B member 1	-0.949	Cytoplasm	enzyme	3326
RSU1	Ras suppressor protein 1	-0.949	Cytoplasm	other	6251
NEU2	neuraminidase 2	-0.95	Cytoplasm	enzyme	4759
RIOK3	RIO kinase 3	-0.961	Cytoplasm	kinase	8780
PSMA7	proteasome subunit alpha 7	-0.962	Cytoplasm	peptidase	5688
RPA2	replication protein A2	-0.965	Nucleus	other	6118
UBE2K	ubiquitin conjugating enzyme E2 K	-0.969	Cytoplasm	transcription regulator	3093
NDC1	NDC1 transmembrane nucleoporin	-0.977	Nucleus	other	55706
KDELR2	KDEL endoplasmic reticulum protein retention receptor 2	-0.984	Cytoplasm	other	11014
HAUS1	HAUS augmin like complex subunit 1	-0.986	Nucleus	other	115106
TPX2	TPX2, microtubule nucleation factor	-0.995	Nucleus	other	22974
DHCR7	7-dehydrocholesterol reductase	-0.996	Cytoplasm	enzyme	1717
HSPA8	heat shock protein family A (Hsp70) member 8	-0.997	Cytoplasm	enzyme	3312
OLFML3	olfactomedin like 3	-0.997	Extracellular Space	other	56944
CCT5	chaperonin containing TCP1 subunit 5	-0.999	Cytoplasm	other	22948
THYN1	thymocyte nuclear protein 1	-1.002	Nucleus	other	29087
ANGPTL3	angiopoietin like 3	-1.005	Extracellular Space	growth factor	27329
GEMIN6	gem nuclear organelle associated protein 6	-1.005	Nucleus	other	79833
SELENOI	selenoprotein I	-1.019	Cytoplasm	enzyme	85465
GSTZ1	glutathione S-transferase zeta 1	-1.028	Cytoplasm	enzyme	2954
RAD51	RAD51 recombinase	-1.033	Nucleus	enzyme	5888
CCT4	chaperonin containing TCP1 subunit 4	-1.055	Cytoplasm	other	10575
DLAT	dihydrolipoamide S-acetyltransferase	-1.057	Cytoplasm	enzyme	1737
DCK	deoxycytidine kinase	-1.069	Nucleus	kinase	1633
HYLS1	HYLS1, centriolar and ciliogenesis associated	-1.069	Nucleus	other	219844
SLC7A3	solute carrier family 7 member 3	-1.075	Plasma Membrane	transporter	84889
SNRPN	small nuclear ribonucleoprotein polypeptide N	-1.075	Nucleus	other	6638
NUTF2	nuclear transport factor 2	-1.076	Nucleus	transporter	10204
BZW1	basic leucine zipper and W2 domains 1	-1.087	Cytoplasm	translation regulator	9689
PDHA1	pyruvate dehydrogenase E1 alpha 1 subunit	-1.093	Cytoplasm	enzyme	5160
ELOVL5	ELOVL fatty acid elongase 5	-1.105	Cytoplasm	enzyme	60481
TLNRD1	talin rod domain containing 1	-1.106	Other	other	59274
GSTO1	glutathione S-transferase omega 1	-1.108	Cytoplasm	enzyme	9446
CENPQ	centromere protein Q	-1.112	Nucleus	other	55166
EIF2S2	eukaryotic translation initiation factor 2 subunit beta	-1.121	Cytoplasm	translation regulator	8894
RACGAP1	Rac GTPase activating protein 1	-1.121	Cytoplasm	transporter	29127
CKS2	CDC28 protein kinase regulatory subunit 2	-1.133	Other	kinase	1164
CENPK	centromere protein K	-1.139	Nucleus	other	64105
GJA1	gap junction protein alpha 1	-1.161	Plasma Membrane	transporter	2697
HMGB2	high mobility group box 2	-1.165	Nucleus	transcription regulator	3148
CENPE	centromere protein E	-1.186	Nucleus	other	1062
BST1	bone marrow stromal cell antigen 1	-1.194	Plasma Membrane	enzyme	683
RANBP1	RAN binding protein 1	-1.197	Nucleus	other	5902
JUN	Jun proto-oncogene, AP-1 transcription factor subunit	-1.202	Nucleus	transcription regulator	3725
PCNA	proliferating cell nuclear antigen	-1.226	Nucleus	enzyme	5111
CCT8	chaperonin containing TCP1 subunit 8	-1.228	Cytoplasm	enzyme	10694
MIS12	MIS12, kinetochore complex component	-1.237	Nucleus	other	79003
ADIPOR2	adiponectin receptor 2	-1.25	Plasma Membrane	transmembrane receptor	79602
CCT6A	chaperonin containing TCP1 subunit 6A	-1.262	Cytoplasm	other	908
TBCA	tubulin folding cofactor A	-1.263	Cytoplasm	other	6902
TYMS	thymidylate synthetase	-1.277	Nucleus	enzyme	7298
PSMD14	proteasome 26S subunit, non-ATPase 14	-1.279	Cytoplasm	peptidase	10213
FASN	fatty acid synthase	-1.3	Cytoplasm	enzyme	2194
ERG28	ergosterol biosynthesis 28 homolog	-1.341	Cytoplasm	other	11161
JPT1	Jupiter microtubule associated homolog 1	-1.35	Nucleus	other	51155
PNRC2	proline rich nuclear receptor coactivator 2	-1.35	Nucleus	other	55629
MFSD2A	major facilitator superfamily domain containing 2A	-1.362	Plasma Membrane	transporter	84879
TM4SF4	transmembrane 4 L six family member 4	-1.367	Plasma Membrane	other	7104
ODC1	ornithine decarboxylase 1	-1.393	Cytoplasm	enzyme	4953
MAD2L1	mitotic arrest deficient 2 like 1	-1.404	Nucleus	other	4085
TUBB3	tubulin beta 3 class III	-1.411	Cytoplasm	other	10381
METTL23	methyltransferase like 23	-1.413	Cytoplasm	other	124512
ACLY	ATP citrate lyase	-1.427	Cytoplasm	enzyme	47
ANKH	ANKH inorganic pyrophosphate transport regulator	-1.429	Plasma Membrane	transporter	56172
DYNC1LI1	dynein cytoplasmic 1 light intermediate chain 1	-1.431	Cytoplasm	other	51143
STMN1	stathmin 1	-1.436	Cytoplasm	other	3925
LPCAT3	lysophosphatidylcholine acyltransferase 3	-1.453	Plasma Membrane	enzyme	10162
TLCD1	TLC domain containing 1	-1.454	Other	other	116238
LGALS1	galectin 1	-1.462	Extracellular Space	other	3956
CRHR2	corticotropin releasing hormone receptor 2	-1.496	Plasma Membrane	G-protein coupled receptor	1395
PGK1	phosphoglycerate kinase 1	-1.506	Cytoplasm	kinase	5230
HMGCR	3-hydroxy-3-methylglutaryl-CoA reductase	-1.511	Cytoplasm	enzyme	3156
CDKN3	cyclin dependent kinase inhibitor 3	-1.517	Cytoplasm	phosphatase	1033
HSD17B7	hydroxysteroid 17-beta dehydrogenase 7	-1.521	Cytoplasm	enzyme	51478
GRAMD1B	GRAM domain containing 1B	-1.522	Other	other	57476
BRINP1	BMP/retinoic acid inducible neural specific 1	-1.534	Nucleus	peptidase	1620
PBK	PDZ binding kinase	-1.582	Cytoplasm	kinase	55872
MGST3	microsomal glutathione S-transferase 3	-1.587	Cytoplasm	enzyme	4259
AURKA	aurora kinase A	-1.605	Nucleus	kinase	6790
DIO2	iodothyronine deiodinase 2	-1.635	Cytoplasm	enzyme	1734
GGACT	gamma-glutamylamine cyclotransferase	-1.65	Cytoplasm	enzyme	87769
PLK1	polo like kinase 1	-1.655	Nucleus	kinase	5347
SPC25	SPC25, NDC80 kinetochore complex component	-1.663	Cytoplasm	other	57405
EREG	epiregulin	-1.712	Extracellular Space	growth factor	2069
BATF3	basic leucine zipper ATF-like transcription factor 3	-1.718	Nucleus	transcription regulator	55509
ACAT2	acetyl-CoA acetyltransferase 2	-1.736	Cytoplasm	enzyme	39
GPI	glucose-6-phosphate isomerase	-1.751	Extracellular Space	enzyme	2821
INSIG1	insulin induced gene 1	-1.773	Cytoplasm	other	3638
RPL22L1	ribosomal protein L22 like 1	-1.777	Other	other	200916
VMP1	vacuole membrane protein 1	-1.816	Plasma Membrane	other	81671
AACS	acetoacetyl-CoA synthetase	-1.879	Cytoplasm	enzyme	65985
DHCR24	24-dehydrocholesterol reductase	-1.898	Cytoplasm	enzyme	1718
TUBA1A	tubulin alpha 1a	-1.925	Cytoplasm	other	7846
SCCPDH	saccharopine dehydrogenase (putative)	-1.945	Cytoplasm	other	51097
NSDHL	NAD(P) dependent steroid dehydrogenase-like	-1.966	Cytoplasm	enzyme	50814
PGM1	phosphoglucomutase 1	-2.001	Cytoplasm	enzyme	5236
AKR1A1	aldo-keto reductase family 1 member A1	-2.016	Cytoplasm	enzyme	10327
KPNA2	karyopherin subunit alpha 2	-2.106	Nucleus	transporter	3838
ACSBG2	acyl-CoA synthetase bubblegum family member 2	-2.128	Cytoplasm	enzyme	81616
FABP7	fatty acid binding protein 7	-2.168	Cytoplasm	transporter	2173
HKDC1	hexokinase domain containing 1	-2.201	Cytoplasm	kinase	80201
LSS	lanosterol synthase	-2.214	Cytoplasm	enzyme	4047
LDHA	lactate dehydrogenase A	-2.311	Cytoplasm	enzyme	3939
CCNB2	cyclin B2	-2.333	Cytoplasm	kinase	9133
MSMO1	methylsterol monooxygenase 1	-2.362	Cytoplasm	enzyme	6307
TK1	thymidine kinase 1	-2.677	Cytoplasm	kinase	7083
ELOVL6	ELOVL fatty acid elongase 6	-2.851	Cytoplasm	enzyme	79071
UGP2	UDP-glucose pyrophosphorylase 2	-2.851	Cytoplasm	enzyme	7360
CDCA3	cell division cycle associated 3	-2.925	Cytoplasm	other	83461
RRM2	ribonucleotide reductase regulatory subunit M2	-3.031	Nucleus	enzyme	6241
CDK1	cyclin dependent kinase 1	-3.064	Nucleus	kinase	983
FADS2	fatty acid desaturase 2	-3.241	Plasma Membrane	enzyme	9415
PLIN2	perilipin 2	-3.255	Plasma Membrane	other	123
CYP51A1	cytochrome P450 family 51 subfamily A member 1	-3.301	Cytoplasm	enzyme	1595
LGALS2	galectin 2	-3.651	Cytoplasm	other	3957
SCD	stearoyl-CoA desaturase	-4.718	Cytoplasm	enzyme	6319
ME1	malic enzyme 1	-4.842	Cytoplasm	enzyme	4199
THRSPA	thyroid hormone responsive Spot14 protein, alpha	-5.987	Nucleus	transcription regulator	7069
	Higher expression in D2FAST48h
	Higher expression in D3REFED24h

## Sheet: D2FAST48h vs D4REFED48h_750 AR-
Gene Symbol	Entrez Gene Name	Log2 Ratio	Location	Type(s)	Entrez Gene ID
IGFBP2	insulin like growth factor binding protein 2	3.313	Extracellular Space	other	3485
ADSL	adenylosuccinate lyase	3.207	Cytoplasm	enzyme	158
CYP3A7	cytochrome P450 family 3 subfamily A member 7	2.506	Cytoplasm	enzyme	1551
CYP4A22	cytochrome P450 family 4 subfamily A member 22	2.389	Cytoplasm	enzyme	284541
BHMT	betaine--homocysteine S-methyltransferase	2.341	Cytoplasm	enzyme	635
AIF1L	allograft inflammatory factor 1 like	2.311	Plasma Membrane	other	83543
LDHB	lactate dehydrogenase B	2.158	Cytoplasm	enzyme	3945
ABCG5	ATP binding cassette subfamily G member 5	2.063	Plasma Membrane	transporter	64240
NDRG1	N-myc downstream regulated 1	2.041	Nucleus	kinase	10397
AKR1D1	aldo-keto reductase family 1 member D1	1.969	Cytoplasm	enzyme	6718
HADHB	hydroxyacyl-CoA dehydrogenase trifunctional multienzyme complex subunit beta	1.933	Cytoplasm	enzyme	3032
UPP2	uridine phosphorylase 2	1.933	Cytoplasm	enzyme	151531
HAL	histidine ammonia-lyase	1.852	Cytoplasm	enzyme	3034
ATIC	5-aminoimidazole-4-carboxamide ribonucleotide formyltransferase/IMP cyclohydrolase	1.821	Cytoplasm	enzyme	471
EHHADH	enoyl-CoA hydratase and 3-hydroxyacyl CoA dehydrogenase	1.813	Cytoplasm	enzyme	1962
CYP2D6	cytochrome P450 family 2 subfamily D member 6	1.794	Cytoplasm	enzyme	1565
C8B	complement C8 beta chain	1.731	Extracellular Space	other	732
TNFSF10	TNF superfamily member 10	1.701	Extracellular Space	cytokine	8743
METTL7A	methyltransferase like 7A	1.601	Cytoplasm	other	25840
MBL2	mannose binding lectin 2	1.571	Extracellular Space	peptidase	4153
HMGCS1	3-hydroxy-3-methylglutaryl-CoA synthase 1	1.557	Cytoplasm	enzyme	3157
MASP2	mannan binding lectin serine peptidase 2	1.526	Extracellular Space	peptidase	10747
ALAS1	5'-aminolevulinate synthase 1	1.521	Cytoplasm	enzyme	211
GCNT2	glucosaminyl (N-acetyl) transferase 2, I-branching enzyme (I blood group)	1.494	Cytoplasm	enzyme	2651
F9	coagulation factor IX	1.478	Extracellular Space	peptidase	2158
ECI2	enoyl-CoA delta isomerase 2	1.459	Cytoplasm	enzyme	10455
FKBP5	FK506 binding protein 5	1.424	Nucleus	enzyme	2289
ARSE	arylsulfatase E (chondrodysplasia punctata 1)	1.406	Cytoplasm	enzyme	415
Tdh	L-threonine dehydrogenase	1.402	Cytoplasm	enzyme
FST	follistatin	1.391	Extracellular Space	other	10468
FAM20A	FAM20A, golgi associated secretory pathway pseudokinase	1.389	Extracellular Space	other	54757
PAH	phenylalanine hydroxylase	1.388	Cytoplasm	enzyme	5053
PHYHD1	phytanoyl-CoA dioxygenase domain containing 1	1.381	Other	other	254295
C1S	complement C1s	1.341	Extracellular Space	peptidase	716
PRPS2	phosphoribosyl pyrophosphate synthetase 2	1.325	Cytoplasm	kinase	5634
CETP	cholesteryl ester transfer protein	1.289	Extracellular Space	enzyme	1071
HIBCH	3-hydroxyisobutyryl-CoA hydrolase	1.281	Cytoplasm	enzyme	26275
C11orf96	chromosome 11 open reading frame 96	1.242	Other	other	387763
LDHD	lactate dehydrogenase D	1.232	Cytoplasm	enzyme	197257
SLC25A4	solute carrier family 25 member 4	1.227	Cytoplasm	transporter	291
LPL	lipoprotein lipase	1.207	Cytoplasm	enzyme	4023
EIF4EBP1	eukaryotic translation initiation factor 4E binding protein 1	1.175	Cytoplasm	translation regulator	1978
MST1	macrophage stimulating 1	1.165	Extracellular Space	growth factor	4485
GSTP1	glutathione S-transferase pi 1	1.154	Cytoplasm	enzyme	2950
SLC16A5	solute carrier family 16 member 5	1.142	Plasma Membrane	transporter	9121
LPIN2	lipin 2	1.138	Nucleus	phosphatase	9663
ECHS1	enoyl-CoA hydratase, short chain 1	1.134	Cytoplasm	enzyme	1892
IL1R1	interleukin 1 receptor type 1	1.119	Plasma Membrane	transmembrane receptor	3554
HIBADH	3-hydroxyisobutyrate dehydrogenase	1.115	Cytoplasm	enzyme	11112
MGST1	microsomal glutathione S-transferase 1	1.112	Cytoplasm	enzyme	4257
NR0B1	nuclear receptor subfamily 0 group B member 1	1.112	Nucleus	ligand-dependent nuclear receptor	190
CEPT1	choline/ethanolamine phosphotransferase 1	1.076	Cytoplasm	enzyme	10390
ACOX1	acyl-CoA oxidase 1	1.066	Cytoplasm	enzyme	51
IDO2	indoleamine 2,3-dioxygenase 2	1.062	Cytoplasm	enzyme	169355
AP3S2	adaptor related protein complex 3 sigma 2 subunit	1.057	Cytoplasm	transporter	10239
FTH1	ferritin heavy chain 1	1.032	Cytoplasm	enzyme	2495
CTSA	cathepsin A	1.023	Cytoplasm	peptidase	5476
COMT	catechol-O-methyltransferase	1.021	Cytoplasm	enzyme	1312
PDCD4	programmed cell death 4	1.011	Nucleus	other	27250
DDT	D-dopachrome tautomerase	1.004	Cytoplasm	enzyme	1652
MTHFD1	methylenetetrahydrofolate dehydrogenase, cyclohydrolase and formyltetrahydrofolate synthetase 1	0.999	Cytoplasm	enzyme	4522
CBR1	carbonyl reductase 1	0.987	Cytoplasm	enzyme	873
GCDH	glutaryl-CoA dehydrogenase	0.987	Cytoplasm	enzyme	2639
NIPSNAP1	nipsnap homolog 1	0.986	Cytoplasm	enzyme	8508
PAPSS2	3'-phosphoadenosine 5'-phosphosulfate synthase 2	0.974	Cytoplasm	enzyme	9060
MAP2	microtubule associated protein 2	0.971	Plasma Membrane	other	4133
CNTN3	contactin 3	0.969	Plasma Membrane	other	5067
F2	coagulation factor II, thrombin	0.966	Extracellular Space	peptidase	2147
SPINK5	serine peptidase inhibitor, Kazal type 5	0.966	Extracellular Space	other	11005
EPCAM	epithelial cell adhesion molecule	0.963	Plasma Membrane	other	4072
RETSAT	retinol saturase	0.956	Cytoplasm	enzyme	54884
APMAP	adipocyte plasma membrane associated protein	0.953	Plasma Membrane	enzyme	57136
ACAD11	acyl-CoA dehydrogenase family member 11	0.947	Cytoplasm	enzyme	84129
ACO1	aconitase 1	0.943	Cytoplasm	enzyme	48
CTH	cystathionine gamma-lyase	0.937	Cytoplasm	enzyme	1491
VAV2	vav guanine nucleotide exchange factor 2	0.937	Cytoplasm	transcription regulator	7410
IPO9	importin 9	0.934	Nucleus	transporter	55705
KMO	kynurenine 3-monooxygenase	0.933	Cytoplasm	enzyme	8564
HMOX2	heme oxygenase 2	0.931	Cytoplasm	enzyme	3163
PECR	peroxisomal trans-2-enoyl-CoA reductase	0.93	Cytoplasm	enzyme	55825
ACAA1	acetyl-CoA acyltransferase 1	0.916	Cytoplasm	enzyme	30
PCCB	propionyl-CoA carboxylase beta subunit	0.916	Cytoplasm	enzyme	5096
ADHFE1	alcohol dehydrogenase, iron containing 1	0.905	Cytoplasm	enzyme	137872
IL1RAP	interleukin 1 receptor accessory protein	0.898	Plasma Membrane	transmembrane receptor	3556
STEAP3	STEAP3 metalloreductase	0.895	Cytoplasm	transporter	55240
ACBD7	acyl-CoA binding domain containing 7	0.888	Other	other	414149
TTC36	tetratricopeptide repeat domain 36	0.881	Other	other	143941
CISH	cytokine inducible SH2 containing protein	0.879	Cytoplasm	other	1154
SDC2	syndecan 2	0.878	Plasma Membrane	other	6383
SLC16A2	solute carrier family 16 member 2	0.874	Plasma Membrane	transporter	6567
BNIP3	BCL2 interacting protein 3	0.872	Cytoplasm	other	664
F11	coagulation factor XI	0.86	Extracellular Space	peptidase	2160
PGPEP1L	pyroglutamyl-peptidase I-like	0.858	Cytoplasm	other	145814
EPAS1	endothelial PAS domain protein 1	0.855	Nucleus	transcription regulator	2034
MPC1	mitochondrial pyruvate carrier 1	0.855	Cytoplasm	other	51660
MBP	myelin basic protein	0.853	Extracellular Space	other	4155
IGFBP7	insulin like growth factor binding protein 7	0.852	Extracellular Space	transporter	3490
PPFIBP1	PPFIA binding protein 1	0.846	Plasma Membrane	other	8496
ALDH7A1	aldehyde dehydrogenase 7 family member A1	0.844	Cytoplasm	enzyme	501
ZC3H14	zinc finger CCCH-type containing 14	0.844	Nucleus	other	79882
HAO2	hydroxyacid oxidase 2	0.842	Cytoplasm	enzyme	51179
RPL38	ribosomal protein L38	0.84	Cytoplasm	other	6169
COQ9	coenzyme Q9	0.833	Cytoplasm	other	57017
TMEM120A	transmembrane protein 120A	0.824	Other	other	83862
NDUFA11	NADH:ubiquinone oxidoreductase subunit A11	0.819	Cytoplasm	enzyme	126328
RHOB	ras homolog family member B	0.819	Cytoplasm	enzyme	388
CTSV	cathepsin V	0.813	Cytoplasm	peptidase	1515
NCALD	neurocalcin delta	0.811	Cytoplasm	transporter	83988
NEFH	neurofilament heavy	0.809	Cytoplasm	other	4744
RHPN2	rhophilin Rho GTPase binding protein 2	0.807	Cytoplasm	other	85415
MAP2K2	mitogen-activated protein kinase kinase 2	0.796	Cytoplasm	kinase	5605
BSG	basigin (Ok blood group)	0.791	Plasma Membrane	transporter	682
SERPINC1	serpin family C member 1	0.788	Extracellular Space	enzyme	462
CLPX	caseinolytic mitochondrial matrix peptidase chaperone subunit	0.787	Cytoplasm	enzyme	10845
ELL	elongation factor for RNA polymerase II	0.786	Nucleus	transcription regulator	8178
ACSL1	acyl-CoA synthetase long chain family member 1	0.777	Cytoplasm	enzyme	2180
NIPSNAP2	nipsnap homolog 2	0.771	Plasma Membrane	other	2631
SLC25A6	solute carrier family 25 member 6	0.766	Cytoplasm	transporter	293
TPST2	tyrosylprotein sulfotransferase 2	0.766	Cytoplasm	enzyme	8459
ADAT2	adenosine deaminase, tRNA specific 2	0.764	Nucleus	enzyme	134637
DHRS7	dehydrogenase/reductase 7	0.763	Other	enzyme	51635
AKR7A2	aldo-keto reductase family 7 member A2	0.756	Cytoplasm	enzyme	8574
ACSS3	acyl-CoA synthetase short chain family member 3	0.754	Cytoplasm	enzyme	79611
COQ10B	coenzyme Q10B	0.754	Cytoplasm	other	80219
GPRC5C	G protein-coupled receptor class C group 5 member C	0.751	Plasma Membrane	G-protein coupled receptor	55890
KYNU	kynureninase	0.75	Cytoplasm	enzyme	8942
SMIM20	small integral membrane protein 20	0.749	Cytoplasm	other	389203
GC	GC, vitamin D binding protein	0.738	Extracellular Space	transporter	2638
NFS1	NFS1, cysteine desulfurase	0.737	Cytoplasm	enzyme	9054
IGFBP1	insulin like growth factor binding protein 1	0.735	Extracellular Space	other	3484
SETD9	SET domain containing 9	0.731	Nucleus	enzyme	133383
HYKK	hydroxylysine kinase	0.73	Cytoplasm	kinase	123688
ABCG8	ATP binding cassette subfamily G member 8	0.729	Plasma Membrane	transporter	64241
SLC35C2	solute carrier family 35 member C2	0.729	Cytoplasm	transporter	51006
C1orf116	chromosome 1 open reading frame 116	0.727	Cytoplasm	other	79098
GFI1B	growth factor independent 1B transcriptional repressor	0.722	Nucleus	transcription regulator	8328
HIPK2	homeodomain interacting protein kinase 2	0.721	Nucleus	kinase	28996
NQO1	NAD(P)H quinone dehydrogenase 1	0.719	Cytoplasm	enzyme	1728
REPS2	RALBP1 associated Eps domain containing 2	0.718	Cytoplasm	other	9185
ABCB11	ATP binding cassette subfamily B member 11	0.716	Plasma Membrane	transporter	8647
PTGES3L-AARSD1	PTGES3L-AARSD1 readthrough	0.715	Other	other	100885850
FTCD	formimidoyltransferase cyclodeaminase	0.714	Cytoplasm	enzyme	10841
C12orf65	chromosome 12 open reading frame 65	0.707	Other	other	91574
PROZ	protein Z, vitamin K dependent plasma glycoprotein	0.704	Extracellular Space	peptidase	8858
FAH	fumarylacetoacetate hydrolase	0.699	Cytoplasm	enzyme	2184
NT5DC2	5'-nucleotidase domain containing 2	0.687	Cytoplasm	other	64943
PCMTD1	protein-L-isoaspartate (D-aspartate) O-methyltransferase domain containing 1	0.677	Cytoplasm	enzyme	115294
DNAJC16	DnaJ heat shock protein family (Hsp40) member C16	0.675	Other	other	23341
PGRMC1	progesterone receptor membrane component 1	0.672	Plasma Membrane	transmembrane receptor	10857
EHBP1	EH domain binding protein 1	0.671	Cytoplasm	other	23301
SLC6A6	solute carrier family 6 member 6	0.666	Plasma Membrane	transporter	6533
NFE2L2	nuclear factor, erythroid 2 like 2	0.662	Nucleus	transcription regulator	4780
TAPT1	transmembrane anterior posterior transformation 1	0.662	Plasma Membrane	G-protein coupled receptor	202018
DECR1	2,4-dienoyl-CoA reductase 1	0.657	Cytoplasm	enzyme	1666
MRPL38	mitochondrial ribosomal protein L38	0.647	Cytoplasm	other	64978
C6orf106	chromosome 6 open reading frame 106	0.643	Other	other	64771
PLG	plasminogen	0.643	Extracellular Space	peptidase	5340
CRY1	cryptochrome circadian regulator 1	0.642	Nucleus	enzyme	1407
VSNL1	visinin like 1	0.641	Cytoplasm	other	7447
IRF8	interferon regulatory factor 8	0.636	Nucleus	transcription regulator	3394
HAAO	3-hydroxyanthranilate 3,4-dioxygenase	0.633	Cytoplasm	enzyme	23498
SIRT5	sirtuin 5	0.631	Cytoplasm	enzyme	23408
NR3C1	nuclear receptor subfamily 3 group C member 1	0.623	Nucleus	ligand-dependent nuclear receptor	2908
PEX11G	peroxisomal biogenesis factor 11 gamma	0.622	Cytoplasm	other	92960
TACR3	tachykinin receptor 3	0.621	Plasma Membrane	G-protein coupled receptor	6870
NSA2	NSA2, ribosome biogenesis homolog	0.617	Nucleus	other	10412
AIP	aryl hydrocarbon receptor interacting protein	0.612	Nucleus	transcription regulator	9049
NDUFB10	NADH:ubiquinone oxidoreductase subunit B10	0.61	Cytoplasm	enzyme	4716
PLXNA4	plexin A4	0.61	Plasma Membrane	transmembrane receptor	91584
SIRT3	sirtuin 3	0.608	Cytoplasm	enzyme	23410
DPYD	dihydropyrimidine dehydrogenase	0.607	Cytoplasm	enzyme	1806
PROC	protein C, inactivator of coagulation factors Va and VIIIa	0.607	Extracellular Space	peptidase	5624
EPHB2	EPH receptor B2	0.606	Plasma Membrane	kinase	2048
CIDEA	cell death-inducing DFFA-like effector a	0.604	Cytoplasm	other	1149
SOAT1	sterol O-acyltransferase 1	0.601	Cytoplasm	enzyme	6646
VWF	von Willebrand factor	0.601	Extracellular Space	other	7450
TMPRSS12	transmembrane protease, serine 12	0.597	Other	peptidase	283471
BTF3	basic transcription factor 3	0.596	Nucleus	transcription regulator	689
TFB1M	transcription factor B1, mitochondrial	0.596	Cytoplasm	transcription regulator	51106
HYI	hydroxypyruvate isomerase (putative)	0.595	Other	enzyme	81888
RAB20	RAB20, member RAS oncogene family	0.595	Cytoplasm	enzyme	55647
BPNT1	3'(2'), 5'-bisphosphate nucleotidase 1	0.594	Nucleus	phosphatase	10380
LGALSL	galectin like	0.594	Other	other	29094
CYB5A	cytochrome b5 type A	0.592	Cytoplasm	enzyme	1528
SLC25A29	solute carrier family 25 member 29	0.59	Cytoplasm	transporter	123096
ACADL	acyl-CoA dehydrogenase long chain	0.589	Cytoplasm	enzyme	33
ARRDC2	arrestin domain containing 2	0.587	Other	other	27106
NDUFB6	NADH:ubiquinone oxidoreductase subunit B6	0.582	Cytoplasm	enzyme	4712
ARHGAP22	Rho GTPase activating protein 22	0.579	Cytoplasm	other	58504
FAM46A	family with sequence similarity 46 member A	0.579	Other	other	55603
TNIP1	TNFAIP3 interacting protein 1	0.577	Nucleus	other	10318
CYP3A4	cytochrome P450 family 3 subfamily A member 4	0.576	Cytoplasm	enzyme	1576
P4HTM	prolyl 4-hydroxylase, transmembrane	0.576	Cytoplasm	enzyme	54681
YPEL5	yippee like 5	0.576	Nucleus	other	51646
SIL1	SIL1 nucleotide exchange factor	0.574	Cytoplasm	transporter	64374
MOCOS	molybdenum cofactor sulfurase	0.573	Cytoplasm	enzyme	55034
MAPKAPK2	mitogen-activated protein kinase-activated protein kinase 2	0.572	Nucleus	kinase	9261
C7orf50	chromosome 7 open reading frame 50	0.566	Other	other	84310
ITM2B	integral membrane protein 2B	0.566	Plasma Membrane	other	9445
ADCY5	adenylate cyclase 5	0.564	Plasma Membrane	enzyme	111
SRSF5	serine and arginine rich splicing factor 5	0.564	Nucleus	other	6430
NDUFB5	NADH:ubiquinone oxidoreductase subunit B5	0.563	Cytoplasm	enzyme	4711
PCYOX1	prenylcysteine oxidase 1	0.563	Cytoplasm	enzyme	51449
SLC22A23	solute carrier family 22 member 23	0.559	Other	transporter	63027
IP6K2	inositol hexakisphosphate kinase 2	0.558	Cytoplasm	kinase	51447
SLC41A3	solute carrier family 41 member 3	0.558	Plasma Membrane	transporter	54946
RHOC	ras homolog family member C	0.556	Plasma Membrane	enzyme	389
SPRY1	sprouty RTK signaling antagonist 1	0.555	Cytoplasm	other	10252
TLR5	toll like receptor 5	0.552	Plasma Membrane	transmembrane receptor	7100
FBXO18	F-box protein, helicase, 18	0.55	Nucleus	enzyme	84893
ZSWIM7	zinc finger SWIM-type containing 7	0.549	Other	other	125150
NMT2	N-myristoyltransferase 2	0.546	Cytoplasm	enzyme	9397
ADH5	alcohol dehydrogenase 5 (class III), chi polypeptide	0.545	Cytoplasm	enzyme	128
CENPV	centromere protein V	0.543	Nucleus	other	201161
PSMG2	proteasome assembly chaperone 2	0.542	Nucleus	other	56984
HSD11B2	hydroxysteroid 11-beta dehydrogenase 2	0.54	Cytoplasm	enzyme	3291
FAM20C	FAM20C, golgi associated secretory pathway kinase	0.537	Extracellular Space	enzyme	56975
ZHX1	zinc fingers and homeoboxes 1	0.533	Nucleus	transcription regulator	11244
ATP5S	ATP synthase, H+ transporting, mitochondrial Fo complex subunit s (factor B)	0.524	Cytoplasm	transporter	27109
ATP5PB	ATP synthase peripheral stalk-membrane subunit b	0.518	Cytoplasm	transporter	515
CLDN1	claudin 1	0.516	Plasma Membrane	other	9076
MOGAT1	monoacylglycerol O-acyltransferase 1	0.516	Cytoplasm	enzyme	116255
PHF6	PHD finger protein 6	0.514	Nucleus	transcription regulator	84295
POMK	protein-O-mannose kinase	0.514	Cytoplasm	kinase	84197
TEN1	TEN1, CST complex subunit	0.514	Nucleus	other	100134934
LDB1	LIM domain binding 1	0.513	Nucleus	transcription regulator	8861
AGTRAP	angiotensin II receptor associated protein	0.511	Plasma Membrane	G-protein coupled receptor	57085
MGLL	monoglyceride lipase	0.511	Plasma Membrane	enzyme	11343
AADAT	aminoadipate aminotransferase	0.506	Cytoplasm	enzyme	51166
CCDC82	coiled-coil domain containing 82	0.497	Other	other	79780
ABCB4	ATP binding cassette subfamily B member 4	0.496	Plasma Membrane	transporter	5244
PLSCR1	phospholipid scramblase 1	0.492	Plasma Membrane	enzyme	5359
COLGALT2	collagen beta(1-O)galactosyltransferase 2	0.489	Cytoplasm	enzyme	23127
HMGN3	high mobility group nucleosomal binding domain 3	0.489	Nucleus	other	9324
FDX1	ferredoxin 1	0.488	Cytoplasm	transporter	2230
DNAJC12	DnaJ heat shock protein family (Hsp40) member C12	0.487	Cytoplasm	other	56521
PIGB	phosphatidylinositol glycan anchor biosynthesis class B	0.483	Cytoplasm	enzyme	9488
NHS	NHS actin remodeling regulator	0.482	Nucleus	other	4810
EIF3D	eukaryotic translation initiation factor 3 subunit D	0.48	Cytoplasm	other	8664
SLC25A25	solute carrier family 25 member 25	0.477	Cytoplasm	transporter	114789
PDCD2L	programmed cell death 2 like	0.476	Other	other	84306
SF3A1	splicing factor 3a subunit 1	0.474	Nucleus	other	10291
COX5A	cytochrome c oxidase subunit 5A	0.467	Cytoplasm	enzyme	9377
KRT222	keratin 222	0.467	Other	other	125113
PACS2	phosphofurin acidic cluster sorting protein 2	0.461	Cytoplasm	other	23241
YPEL1	yippee like 1	0.46	Nucleus	enzyme	29799
WWOX	WW domain containing oxidoreductase	0.456	Cytoplasm	enzyme	51741
PPP2R2C	protein phosphatase 2 regulatory subunit Bgamma	0.455	Nucleus	phosphatase	5522
MYO1B	myosin IB	0.446	Cytoplasm	enzyme	4430
TM2D2	TM2 domain containing 2	0.44	Extracellular Space	other	83877
NDFIP2	Nedd4 family interacting protein 2	0.437	Cytoplasm	other	54602
COQ3	coenzyme Q3, methyltransferase	0.432	Cytoplasm	enzyme	51805
CLYBL	citrate lyase beta like	0.431	Cytoplasm	enzyme	171425
FLI1	Fli-1 proto-oncogene, ETS transcription factor	0.43	Nucleus	transcription regulator	2313
ACADS	acyl-CoA dehydrogenase short chain	0.424	Cytoplasm	enzyme	35
UPK3A	uroplakin 3A	0.423	Cytoplasm	other	7380
MCEE	methylmalonyl-CoA epimerase	0.42	Cytoplasm	enzyme	84693
EGFR	epidermal growth factor receptor	0.417	Plasma Membrane	kinase	1956
WBP4	WW domain binding protein 4	0.417	Cytoplasm	other	11193
CD82	CD82 molecule	0.414	Plasma Membrane	other	3732
DTX4	deltex E3 ubiquitin ligase 4	0.414	Cytoplasm	enzyme	23220
HACD1	3-hydroxyacyl-CoA dehydratase 1	0.414	Cytoplasm	enzyme	9200
COX4I1	cytochrome c oxidase subunit 4I1	0.413	Cytoplasm	enzyme	1327
TMC7	transmembrane channel like 7	0.411	Other	other	79905
COMMD1	copper metabolism domain containing 1	0.41	Nucleus	transporter	150684
NRG4	neuregulin 4	0.41	Extracellular Space	growth factor	145957
DTD2	D-tyrosyl-tRNA deacylase 2 (putative)	0.409	Other	other	112487
TCP11L2	t-complex 11 like 2	0.409	Other	other	255394
HSCB	HscB mitochondrial iron-sulfur cluster cochaperone	0.408	Cytoplasm	other	150274
PDE3B	phosphodiesterase 3B	0.407	Cytoplasm	enzyme	5140
ZNF593	zinc finger protein 593	0.404	Nucleus	transcription regulator	51042
MFSD12	major facilitator superfamily domain containing 12	0.403	Cytoplasm	other	126321
GUK1	guanylate kinase 1	0.402	Cytoplasm	kinase	2987
ISCA2	iron-sulfur cluster assembly 2	0.402	Cytoplasm	other	122961
STEAP2	STEAP2 metalloreductase	0.402	Plasma Membrane	transporter	261729
SOD2	superoxide dismutase 2	0.401	Cytoplasm	enzyme	6648
SFTPA2	surfactant protein A2	0.4	Extracellular Space	other	729238
HADH	hydroxyacyl-CoA dehydrogenase	0.399	Cytoplasm	enzyme	3033
MKLN1	muskelin 1	0.398	Cytoplasm	other	4289
XPR1	xenotropic and polytropic retrovirus receptor 1	0.398	Plasma Membrane	G-protein coupled receptor	9213
RASSF2	Ras association domain family member 2	0.396	Nucleus	kinase	9770
NDUFS3	NADH:ubiquinone oxidoreductase core subunit S3	0.394	Cytoplasm	enzyme	4722
TMEM234	transmembrane protein 234	0.393	Other	other	56063
ZBTB25	zinc finger and BTB domain containing 25	0.39	Nucleus	transcription regulator	7597
TPPP2	tubulin polymerization promoting protein family member 2	0.385	Nucleus	other	122664
FBXO48	F-box protein 48	0.384	Other	other	554251
ZNF706	zinc finger protein 706	0.384	Other	other	51123
BCL2L14	BCL2 like 14	0.383	Cytoplasm	other	79370
PKP2	plakophilin 2	0.383	Plasma Membrane	other	5318
GCNT7	glucosaminyl (N-acetyl) transferase family member 7	0.381	Other	other	140687
RNF123	ring finger protein 123	0.379	Cytoplasm	other	63891
FAM210A	family with sequence similarity 210 member A	0.377	Cytoplasm	other	125228
SLC16A10	solute carrier family 16 member 10	0.371	Plasma Membrane	transporter	117247
OR8D4	olfactory receptor family 8 subfamily D member 4	0.368	Plasma Membrane	G-protein coupled receptor	338662
BLNK	B cell linker	0.366	Cytoplasm	other	29760
MYO1C	myosin IC	0.361	Cytoplasm	enzyme	4641
IGDCC3	immunoglobulin superfamily DCC subclass member 3	0.359	Other	other	9543
ACOT12	acyl-CoA thioesterase 12	0.358	Cytoplasm	enzyme	134526
LRRD1	leucine rich repeats and death domain containing 1	0.356	Other	other	401387
SLC30A2	solute carrier family 30 member 2	0.349	Plasma Membrane	transporter	7780
SRGAP3	SLIT-ROBO Rho GTPase activating protein 3	0.348	Cytoplasm	other	9901
COPS5	COP9 signalosome subunit 5	0.345	Nucleus	transcription regulator	10987
SPSB3	splA/ryanodine receptor domain and SOCS box containing 3	0.333	Cytoplasm	other	90864
PID1	phosphotyrosine interaction domain containing 1	0.331	Cytoplasm	other	55022
UGT2A3	UDP glucuronosyltransferase family 2 member A3	0.329	Other	enzyme	79799
LYSMD3	LysM domain containing 3	0.327	Other	other	116068
RIPOR1	RHO family interacting cell polarization regulator 1	0.324	Cytoplasm	other	79567
RABGAP1L	RAB GTPase activating protein 1 like	0.322	Cytoplasm	other	9910
VSIG10	V-set and immunoglobulin domain containing 10	0.32	Other	other	54621
IDH3B	isocitrate dehydrogenase 3 (NAD(+)) beta	0.319	Cytoplasm	enzyme	3420
UBE2D3	ubiquitin conjugating enzyme E2 D3	0.316	Cytoplasm	enzyme	7323
EXOG	exo/endonuclease G	0.31	Cytoplasm	enzyme	9941
NEU4	neuraminidase 4	0.309	Cytoplasm	enzyme	129807
RXRG	retinoid X receptor gamma	0.302	Nucleus	ligand-dependent nuclear receptor	6258
THAP4	THAP domain containing 4	0.302	Extracellular Space	other	51078
POLD3	DNA polymerase delta 3, accessory subunit	0.301	Nucleus	transcription regulator	10714
CAST	calpastatin	0.3	Cytoplasm	peptidase	831
FOXK1	forkhead box K1	0.299	Nucleus	transcription regulator	221937
EFHC1	EF-hand domain containing 1	0.295	Cytoplasm	other	114327
SLC25A3	solute carrier family 25 member 3	0.295	Cytoplasm	transporter	5250
DCAKD	dephospho-CoA kinase domain containing	0.291	Cytoplasm	other	79877
HEXDC	hexosaminidase D	0.289	Other	enzyme	284004
PRKAR1B	protein kinase cAMP-dependent type I regulatory subunit beta	0.288	Cytoplasm	kinase	5575
FAXC	failed axon connections homolog	0.287	Other	other	84553
LOXL4	lysyl oxidase like 4	0.278	Extracellular Space	enzyme	84171
NSD3	nuclear receptor binding SET domain protein 3	0.273	Nucleus	enzyme	54904
CNNM1	cyclin and CBS domain divalent metal cation transport mediator 1	0.272	Plasma Membrane	other	26507
PALB2	partner and localizer of BRCA2	0.269	Nucleus	other	79728
RHAG	Rh associated glycoprotein	0.264	Plasma Membrane	peptidase	6005
PAQR5	progestin and adipoQ receptor family member 5	0.255	Other	other	54852
TMC5	transmembrane channel like 5	0.253	Cytoplasm	other	79838
RAB28	RAB28, member RAS oncogene family	0.248	Plasma Membrane	enzyme	9364
PITPNC1	phosphatidylinositol transfer protein, cytoplasmic 1	0.243	Cytoplasm	transporter	26207
POPDC3	popeye domain containing 3	0.242	Other	other	64208
PSTPIP1	proline-serine-threonine phosphatase interacting protein 1	0.228	Cytoplasm	other	9051
TSHZ3	teashirt zinc finger homeobox 3	0.211	Nucleus	transcription regulator	57616
ACACB	acetyl-CoA carboxylase beta	0.208	Cytoplasm	enzyme	32
TC2N	tandem C2 domains, nuclear	0.208	Nucleus	transporter	123036
AGPAT4	1-acylglycerol-3-phosphate O-acyltransferase 4	0.196	Cytoplasm	enzyme	56895
FAM173A	family with sequence similarity 173 member A	0.195	Other	other	65990
RBM33	RNA binding motif protein 33	0.195	Other	other	155435
OXSR1	oxidative stress responsive 1	0.167	Nucleus	kinase	9943
ZNF609	zinc finger protein 609	0.16	Nucleus	other	23060
MGAM	maltase-glucoamylase	0.147	Plasma Membrane	enzyme	8972
WWC2	WW and C2 domain containing 2	0.144	Cytoplasm	other	80014
RASL10B	RAS like family 10 member B	-0.145	Other	enzyme	91608
ANKFY1	ankyrin repeat and FYVE domain containing 1	-0.146	Cytoplasm	transcription regulator	51479
KDM3A	lysine demethylase 3A	-0.146	Nucleus	transcription regulator	55818
TMEM121	transmembrane protein 121	-0.166	Other	other	80757
ATF3	activating transcription factor 3	-0.195	Nucleus	transcription regulator	467
ADORA2B	adenosine A2b receptor	-0.197	Plasma Membrane	G-protein coupled receptor	136
WSCD2	WSC domain containing 2	-0.199	Other	other	9671
ZFYVE9	zinc finger FYVE-type containing 9	-0.199	Cytoplasm	peptidase	9372
ANKLE2	ankyrin repeat and LEM domain containing 2	-0.202	Nucleus	transcription regulator	23141
LRRC31	leucine rich repeat containing 31	-0.204	Other	other	79782
SHOC2	SHOC2, leucine rich repeat scaffold protein	-0.207	Cytoplasm	other	8036
PHF11	PHD finger protein 11	-0.219	Nucleus	other	51131
SLC9A7	solute carrier family 9 member A7	-0.238	Cytoplasm	transporter	84679
AHRR	aryl-hydrocarbon receptor repressor	-0.251	Nucleus	other	57491
RBM45	RNA binding motif protein 45	-0.252	Cytoplasm	other	129831
SLC1A6	solute carrier family 1 member 6	-0.252	Plasma Membrane	transporter	6511
CUTC	cutC copper transporter	-0.253	Cytoplasm	other	51076
LRRC28	leucine rich repeat containing 28	-0.257	Other	other	123355
RAB23	RAB23, member RAS oncogene family	-0.257	Cytoplasm	enzyme	51715
CDC42EP3	CDC42 effector protein 3	-0.26	Cytoplasm	other	10602
B4GALT4	beta-1,4-galactosyltransferase 4	-0.274	Cytoplasm	enzyme	8702
BZW2	basic leucine zipper and W2 domains 2	-0.274	Cytoplasm	translation regulator	28969
ZDHHC13	zinc finger DHHC-type containing 13	-0.283	Nucleus	transcription regulator	54503
DCLK1	doublecortin like kinase 1	-0.289	Plasma Membrane	kinase	9201
CRNKL1	crooked neck pre-mRNA splicing factor 1	-0.292	Nucleus	other	51340
ATP6V1E1	ATPase H+ transporting V1 subunit E1	-0.293	Cytoplasm	transporter	529
SEPT11	septin 11	-0.293	Nucleus	other	55752
TBPL1	TATA-box binding protein like 1	-0.293	Nucleus	transcription regulator	9519
LYPLA2	lysophospholipase II	-0.298	Cytoplasm	enzyme	11313
TSTA3	tissue specific transplantation antigen P35B	-0.299	Plasma Membrane	enzyme	7264
CCDC28A	coiled-coil domain containing 28A	-0.3	Other	other	25901
REXO2	RNA exonuclease 2	-0.308	Cytoplasm	enzyme	25996
AIDA	axin interactor, dorsalization associated	-0.311	Cytoplasm	other	64853
GPN3	GPN-loop GTPase 3	-0.313	Cytoplasm	other	51184
SLC2A3	solute carrier family 2 member 3	-0.314	Plasma Membrane	transporter	6515
CBWD1	COBW domain containing 1	-0.317	Other	other	55871
GLIPR2	GLI pathogenesis related 2	-0.319	Cytoplasm	other	152007
OMA1	OMA1 zinc metallopeptidase	-0.322	Cytoplasm	peptidase	115209
PAFAH1B1	platelet activating factor acetylhydrolase 1b regulatory subunit 1	-0.323	Cytoplasm	enzyme	5048
ANXA2	annexin A2	-0.324	Plasma Membrane	other	302
UHMK1	U2AF homology motif kinase 1	-0.326	Nucleus	kinase	127933
MRPS5	mitochondrial ribosomal protein S5	-0.327	Cytoplasm	other	64969
TSPO	translocator protein	-0.329	Cytoplasm	transmembrane receptor	706
PRKAA1	protein kinase AMP-activated catalytic subunit alpha 1	-0.33	Cytoplasm	kinase	5562
TSEN15	tRNA splicing endonuclease subunit 15	-0.334	Nucleus	enzyme	116461
TRAPPC4	trafficking protein particle complex 4	-0.337	Cytoplasm	other	51399
ASCC1	activating signal cointegrator 1 complex subunit 1	-0.339	Nucleus	transcription regulator	51008
RNASEL	ribonuclease L	-0.34	Cytoplasm	enzyme	6041
TCEANC2	transcription elongation factor A N-terminal and central domain containing 2	-0.345	Other	other	127428
BLZF1	basic leucine zipper nuclear factor 1	-0.347	Cytoplasm	transcription regulator	8548
TPM1	tropomyosin 1	-0.348	Cytoplasm	other	7168
POLR2F	RNA polymerase II subunit F	-0.352	Nucleus	enzyme	5435
TBC1D7	TBC1 domain family member 7	-0.352	Cytoplasm	other	51256
TCEANC	transcription elongation factor A N-terminal and central domain containing	-0.352	Other	other	170082
ZWILCH	zwilch kinetochore protein	-0.352	Nucleus	other	55055
CDR2	cerebellar degeneration related protein 2	-0.353	Cytoplasm	other	1039
UBE2J2	ubiquitin conjugating enzyme E2 J2	-0.355	Cytoplasm	enzyme	118424
RPS6KA1	ribosomal protein S6 kinase A1	-0.356	Cytoplasm	kinase	6195
GOLGA3	golgin A3	-0.362	Cytoplasm	transporter	2802
RER1	retention in endoplasmic reticulum sorting receptor 1	-0.363	Cytoplasm	other	11079
GTF3A	general transcription factor IIIA	-0.364	Nucleus	transcription regulator	2971
FAM172A	family with sequence similarity 172 member A	-0.366	Cytoplasm	transcription regulator	83989
C9orf64	chromosome 9 open reading frame 64	-0.367	Other	other	84267
EIF4A3	eukaryotic translation initiation factor 4A3	-0.367	Nucleus	enzyme	9775
UQCC1	ubiquinol-cytochrome c reductase complex assembly factor 1	-0.368	Cytoplasm	other	55245
DYNLT1	dynein light chain Tctex-type 1	-0.369	Cytoplasm	other	6993
PUDP	pseudouridine 5'-phosphatase	-0.37	Cytoplasm	enzyme	8226
ZNF410	zinc finger protein 410	-0.37	Nucleus	other	57862
GLT8D1	glycosyltransferase 8 domain containing 1	-0.373	Cytoplasm	enzyme	55830
COMMD10	COMM domain containing 10	-0.374	Other	other	51397
POP4	POP4 homolog, ribonuclease P/MRP subunit	-0.374	Nucleus	enzyme	10775
LRRC59	leucine rich repeat containing 59	-0.375	Cytoplasm	other	55379
NFU1	NFU1 iron-sulfur cluster scaffold	-0.375	Cytoplasm	other	27247
TOR1B	torsin family 1 member B	-0.38	Cytoplasm	enzyme	27348
GNPDA2	glucosamine-6-phosphate deaminase 2	-0.385	Nucleus	enzyme	132789
NUS1	NUS1 dehydrodolichyl diphosphate synthase subunit	-0.385	Cytoplasm	enzyme	116150
FBXO9	F-box protein 9	-0.392	Cytoplasm	enzyme	26268
PSMC3	proteasome 26S subunit, ATPase 3	-0.392	Nucleus	enzyme	5702
PSMD6	proteasome 26S subunit, non-ATPase 6	-0.392	Cytoplasm	enzyme	9861
CASP7	caspase 7	-0.394	Cytoplasm	peptidase	840
SEPT8	septin 8	-0.395	Extracellular Space	other	23176
FAM89A	family with sequence similarity 89 member A	-0.396	Other	other	375061
FKBP7	FK506 binding protein 7	-0.397	Cytoplasm	enzyme	51661
PPP2CA	protein phosphatase 2 catalytic subunit alpha	-0.397	Cytoplasm	phosphatase	5515
VDAC2	voltage dependent anion channel 2	-0.398	Cytoplasm	ion channel	7417
PGGT1B	protein geranylgeranyltransferase type I subunit beta	-0.401	Cytoplasm	enzyme	5229
SOCS6	suppressor of cytokine signaling 6	-0.403	Cytoplasm	other	9306
UBE3D	ubiquitin protein ligase E3D	-0.404	Other	other	90025
ATP6V1B2	ATPase H+ transporting V1 subunit B2	-0.405	Cytoplasm	transporter	526
DDO	D-aspartate oxidase	-0.409	Cytoplasm	enzyme	8528
PSMA1	proteasome subunit alpha 1	-0.409	Cytoplasm	peptidase	5682
UTP23	UTP23, small subunit processome component	-0.41	Other	other	84294
GOLT1B	golgi transport 1B	-0.411	Cytoplasm	other	51026
WAPL	WAPL cohesin release factor	-0.411	Nucleus	other	23063
PUS3	pseudouridylate synthase 3	-0.412	Nucleus	enzyme	83480
RNF4	ring finger protein 4	-0.415	Nucleus	transcription regulator	6047
GALNT16	polypeptide N-acetylgalactosaminyltransferase 16	-0.416	Cytoplasm	enzyme	57452
ATP6V1G1	ATPase H+ transporting V1 subunit G1	-0.418	Cytoplasm	transporter	9550
FERMT2	fermitin family member 2	-0.418	Cytoplasm	other	10979
RWDD2B	RWD domain containing 2B	-0.42	Other	other	10069
PDSS1	decaprenyl diphosphate synthase subunit 1	-0.421	Cytoplasm	enzyme	23590
S100Z	S100 calcium binding protein Z	-0.421	Other	other	170591
DCDC2	doublecortin domain containing 2	-0.422	Extracellular Space	other	51473
SMARCB1	SWI/SNF related, matrix associated, actin dependent regulator of chromatin, subfamily b, member 1	-0.427	Nucleus	transcription regulator	6598
HRAS	HRas proto-oncogene, GTPase	-0.429	Plasma Membrane	enzyme	3265
METAP2	methionyl aminopeptidase 2	-0.432	Cytoplasm	peptidase	10988
MRPL48	mitochondrial ribosomal protein L48	-0.434	Cytoplasm	other	51642
ASF1A	anti-silencing function 1A histone chaperone	-0.436	Nucleus	other	25842
RNF8	ring finger protein 8	-0.437	Nucleus	enzyme	9025
NUP43	nucleoporin 43	-0.438	Nucleus	transporter	348995
CLIC4	chloride intracellular channel 4	-0.44	Plasma Membrane	ion channel	25932
MPC2	mitochondrial pyruvate carrier 2	-0.44	Plasma Membrane	other	25874
PANK3	pantothenate kinase 3	-0.441	Cytoplasm	kinase	79646
TMEM251	transmembrane protein 251	-0.442	Other	other	26175
SNRPB2	small nuclear ribonucleoprotein polypeptide B2	-0.443	Nucleus	other	6629
TRIP13	thyroid hormone receptor interactor 13	-0.443	Cytoplasm	transcription regulator	9319
NUBPL	nucleotide binding protein like	-0.448	Cytoplasm	other	80224
NUDT21	nudix hydrolase 21	-0.451	Nucleus	other	11051
CRTAP	cartilage associated protein	-0.452	Extracellular Space	other	10491
SSPN	sarcospan	-0.452	Plasma Membrane	other	8082
CDV3	CDV3 homolog	-0.457	Cytoplasm	other	55573
ENO2	enolase 2	-0.457	Cytoplasm	enzyme	2026
VKORC1L1	vitamin K epoxide reductase complex subunit 1 like 1	-0.462	Cytoplasm	enzyme	154807
CHRM2	cholinergic receptor muscarinic 2	-0.466	Plasma Membrane	G-protein coupled receptor	1129
AIMP2	aminoacyl tRNA synthetase complex interacting multifunctional protein 2	-0.467	Plasma Membrane	other	7965
PSME3	proteasome activator subunit 3	-0.469	Cytoplasm	peptidase	10197
KBTBD2	kelch repeat and BTB domain containing 2	-0.47	Other	other	25948
COPS3	COP9 signalosome subunit 3	-0.477	Cytoplasm	other	8533
PPP1CB	protein phosphatase 1 catalytic subunit beta	-0.477	Cytoplasm	phosphatase	5500
PTPN12	protein tyrosine phosphatase, non-receptor type 12	-0.48	Cytoplasm	phosphatase	5782
SKP1	S-phase kinase associated protein 1	-0.481	Nucleus	transcription regulator	6500
CCND1	cyclin D1	-0.481	Nucleus	transcription regulator	595
CRK	CRK proto-oncogene, adaptor protein	-0.482	Cytoplasm	other	1398
CXXC5	CXXC finger protein 5	-0.482	Nucleus	other	51523
EIF1	eukaryotic translation initiation factor 1	-0.482	Cytoplasm	translation regulator	10209
HARBI1	harbinger transposase derived 1	-0.482	Cytoplasm	other	283254
PTP4A2	protein tyrosine phosphatase type IVA, member 2	-0.482	Cytoplasm	phosphatase	8073
TRNT1	tRNA nucleotidyl transferase 1	-0.483	Cytoplasm	enzyme	51095
POLB	DNA polymerase beta	-0.484	Nucleus	enzyme	5423
PSMB4	proteasome subunit beta 4	-0.484	Cytoplasm	peptidase	5692
PSMC6	proteasome 26S subunit, ATPase 6	-0.486	Nucleus	peptidase	5706
PRDX6	peroxiredoxin 6	-0.487	Cytoplasm	enzyme	9588
CYR61	cysteine rich angiogenic inducer 61	-0.488	Extracellular Space	other	3491
EIF4E	eukaryotic translation initiation factor 4E	-0.489	Cytoplasm	translation regulator	1977
KXD1	KxDL motif containing 1	-0.489	Cytoplasm	other	79036
GATD1	glutamine amidotransferase like class 1 domain containing 1	-0.491	Cytoplasm	other	347862
CCT4	chaperonin containing TCP1 subunit 4	-0.492	Cytoplasm	other	10575
FICD	FIC domain containing	-0.492	Nucleus	enzyme	11153
PUM3	pumilio RNA binding family member 3	-0.495	Nucleus	other	9933
BUB3	BUB3, mitotic checkpoint protein	-0.496	Nucleus	other	9184
MFSD14A	major facilitator superfamily domain containing 14A	-0.497	Other	transporter	64645
ETF1	eukaryotic translation termination factor 1	-0.499	Cytoplasm	translation regulator	2107
RAB11A	RAB11A, member RAS oncogene family	-0.499	Cytoplasm	enzyme	8766
ODR4	odr-4 GPCR localization factor homolog	-0.501	Other	other	54953
MRPS35	mitochondrial ribosomal protein S35	-0.502	Cytoplasm	other	60488
BAK1	BCL2 antagonist/killer 1	-0.503	Cytoplasm	other	578
PDK3	pyruvate dehydrogenase kinase 3	-0.504	Cytoplasm	kinase	5165
ENOPH1	enolase-phosphatase 1	-0.505	Cytoplasm	enzyme	58478
HINT1	histidine triad nucleotide binding protein 1	-0.509	Nucleus	enzyme	3094
NEU2	neuraminidase 2	-0.509	Cytoplasm	enzyme	4759
PSMA3	proteasome subunit alpha 3	-0.509	Cytoplasm	peptidase	5684
SIKE1	suppressor of IKBKE 1	-0.512	Cytoplasm	other	80143
FAM136A	family with sequence similarity 136 member A	-0.513	Cytoplasm	other	84908
C12orf4	chromosome 12 open reading frame 4	-0.515	Cytoplasm	other	57102
CAPZA1	capping actin protein of muscle Z-line alpha subunit 1	-0.517	Cytoplasm	other	829
MDH1	malate dehydrogenase 1	-0.519	Cytoplasm	enzyme	4190
MMD	monocyte to macrophage differentiation associated	-0.521	Plasma Membrane	kinase	23531
YWHAE	tyrosine 3-monooxygenase/tryptophan 5-monooxygenase activation protein epsilon	-0.521	Cytoplasm	other	7531
ACTR2	ARP2 actin related protein 2 homolog	-0.522	Plasma Membrane	other	10097
OAZ1	ornithine decarboxylase antizyme 1	-0.522	Cytoplasm	enzyme	4946
CCT5	chaperonin containing TCP1 subunit 5	-0.523	Cytoplasm	other	22948
SRP14	signal recognition particle 14	-0.523	Cytoplasm	other	6727
DUSP14	dual specificity phosphatase 14	-0.524	Other	phosphatase	11072
NUBP1	nucleotide binding protein 1	-0.525	Cytoplasm	other	4682
CINP	cyclin dependent kinase 2 interacting protein	-0.526	Nucleus	other	51550
DNAJA4	DnaJ heat shock protein family (Hsp40) member A4	-0.527	Nucleus	other	55466
ASPSCR1	ASPSCR1, UBX domain containing tether for SLC2A4	-0.528	Cytoplasm	other	79058
EIF2A	eukaryotic translation initiation factor 2A	-0.528	Cytoplasm	translation regulator	83939
KIF25	kinesin family member 25	-0.53	Cytoplasm	enzyme	3834
REEP5	receptor accessory protein 5	-0.53	Extracellular Space	transporter	7905
LAMP1	lysosomal associated membrane protein 1	-0.534	Plasma Membrane	other	3916
WDR61	WD repeat domain 61	-0.534	Nucleus	other	80349
PSMA6	proteasome subunit alpha 6	-0.538	Cytoplasm	peptidase	5687
UBE2J1	ubiquitin conjugating enzyme E2 J1	-0.538	Cytoplasm	enzyme	51465
RHOA	ras homolog family member A	-0.539	Cytoplasm	enzyme	387
ZYG11B	zyg-11 family member B, cell cycle regulator	-0.541	Other	other	79699
C5orf51	chromosome 5 open reading frame 51	-0.543	Other	other	285636
PSMA5	proteasome subunit alpha 5	-0.545	Cytoplasm	peptidase	5686
CCDC167	coiled-coil domain containing 167	-0.546	Other	other	154467
WDR12	WD repeat domain 12	-0.546	Cytoplasm	other	55759
COPG1	coatomer protein complex subunit gamma 1	-0.548	Cytoplasm	transporter	22820
ACTR6	ARP6 actin related protein 6 homolog	-0.55	Nucleus	transporter	64431
RP2	RP2, ARL3 GTPase activating protein	-0.55	Cytoplasm	enzyme	6102
SEC23A	Sec23 homolog A, coat complex II component	-0.551	Cytoplasm	transporter	10484
TFG	TRK-fused gene	-0.551	Cytoplasm	other	10342
RHEB	Ras homolog, mTORC1 binding	-0.554	Cytoplasm	enzyme	6009
JPT1	Jupiter microtubule associated homolog 1	-0.555	Nucleus	other	51155
PSMD12	proteasome 26S subunit, non-ATPase 12	-0.555	Cytoplasm	other	5718
ANXA7	annexin A7	-0.557	Plasma Membrane	ion channel	310
GEMIN6	gem nuclear organelle associated protein 6	-0.557	Nucleus	other	79833
KIAA0895L	KIAA0895 like	-0.558	Other	other	653319
NCBP2	nuclear cap binding protein subunit 2	-0.558	Nucleus	other	22916
TDG	thymine DNA glycosylase	-0.558	Nucleus	enzyme	6996
THYN1	thymocyte nuclear protein 1	-0.559	Nucleus	other	29087
PITPNB	phosphatidylinositol transfer protein beta	-0.56	Cytoplasm	transporter	23760
DDX21	DExD-box helicase 21	-0.566	Nucleus	enzyme	9188
RAN	RAN, member RAS oncogene family	-0.575	Nucleus	enzyme	5901
IMPA1	inositol monophosphatase 1	-0.581	Cytoplasm	phosphatase	3612
SNRPN	small nuclear ribonucleoprotein polypeptide N	-0.581	Nucleus	other	6638
PPM1A	protein phosphatase, Mg2+/Mn2+ dependent 1A	-0.582	Cytoplasm	phosphatase	5494
C5orf15	chromosome 5 open reading frame 15	-0.584	Other	other	56951
GARS	glycyl-tRNA synthetase	-0.585	Cytoplasm	enzyme	2617
TSPAN8	tetraspanin 8	-0.592	Plasma Membrane	other	7103
CD151	CD151 molecule (Raph blood group)	-0.593	Plasma Membrane	other	977
ELAVL1	ELAV like RNA binding protein 1	-0.593	Cytoplasm	other	1994
RBX1	ring-box 1	-0.593	Cytoplasm	enzyme	9978
GATAD1	GATA zinc finger domain containing 1	-0.596	Nucleus	other	57798
BCAP29	B cell receptor associated protein 29	-0.597	Cytoplasm	transporter	55973
GNG10	G protein subunit gamma 10	-0.601	Plasma Membrane	enzyme	2790
BTG1	BTG anti-proliferation factor 1	-0.602	Nucleus	transcription regulator	694
C6orf62	chromosome 6 open reading frame 62	-0.604	Other	other	81688
CDKN3	cyclin dependent kinase inhibitor 3	-0.608	Cytoplasm	phosphatase	1033
OXNAD1	oxidoreductase NAD binding domain containing 1	-0.608	Cytoplasm	transporter	92106
UBXN4	UBX domain protein 4	-0.608	Extracellular Space	other	23190
LIPG	lipase G, endothelial type	-0.612	Extracellular Space	enzyme	9388
NUBP2	nucleotide binding protein 2	-0.612	Nucleus	other	10101
ITFG1	integrin alpha FG-GAP repeat containing 1	-0.619	Plasma Membrane	other	81533
GBA2	glucosylceramidase beta 2	-0.621	Cytoplasm	enzyme	57704
GNB1	G protein subunit beta 1	-0.621	Plasma Membrane	enzyme	2782
CARHSP1	calcium regulated heat stable protein 1	-0.623	Cytoplasm	other	23589
BBOX1	gamma-butyrobetaine hydroxylase 1	-0.625	Cytoplasm	enzyme	8424
RWDD1	RWD domain containing 1	-0.626	Cytoplasm	other	51389
HBZ	hemoglobin subunit zeta	-0.636	Cytoplasm	transporter	3050
PXDC1	PX domain containing 1	-0.636	Other	other	221749
COPB2	coatomer protein complex subunit beta 2	-0.638	Cytoplasm	transporter	9276
ASMTL	acetylserotonin O-methyltransferase like	-0.644	Cytoplasm	enzyme	8623
TRAM1	translocation associated membrane protein 1	-0.644	Cytoplasm	other	23471
ANAPC16	anaphase promoting complex subunit 16	-0.645	Nucleus	other	119504
ARPC2	actin related protein 2/3 complex subunit 2	-0.645	Cytoplasm	other	10109
PSMD7	proteasome 26S subunit, non-ATPase 7	-0.645	Cytoplasm	other	5713
HDDC2	HD domain containing 2	-0.647	Cytoplasm	other	51020
NUB1	negative regulator of ubiquitin like proteins 1	-0.647	Nucleus	other	51667
PRELID3A	PRELI domain containing 3A	-0.65	Cytoplasm	transporter	10650
PTDSS1	phosphatidylserine synthase 1	-0.65	Cytoplasm	enzyme	9791
TMEM53	transmembrane protein 53	-0.652	Nucleus	other	79639
NUP50	nucleoporin 50	-0.663	Nucleus	transporter	10762
AP3S1	adaptor related protein complex 3 sigma 1 subunit	-0.665	Cytoplasm	transporter	1176
IDH3A	isocitrate dehydrogenase 3 (NAD(+)) alpha	-0.665	Cytoplasm	enzyme	3419
STOM	stomatin	-0.665	Plasma Membrane	other	2040
CMPK1	cytidine/uridine monophosphate kinase 1	-0.67	Nucleus	kinase	51727
COA7	cytochrome c oxidase assembly factor 7 (putative)	-0.672	Other	other	65260
AZIN1	antizyme inhibitor 1	-0.678	Cytoplasm	enzyme	51582
KAT2B	lysine acetyltransferase 2B	-0.68	Nucleus	transcription regulator	8850
BLMH	bleomycin hydrolase	-0.681	Cytoplasm	peptidase	642
SRI	sorcin	-0.684	Cytoplasm	transporter	6717
PKIG	cAMP-dependent protein kinase inhibitor gamma	-0.685	Other	other	11142
PSMB2	proteasome subunit beta 2	-0.685	Cytoplasm	peptidase	5690
DAD1	defender against cell death 1	-0.689	Cytoplasm	other	1603
HNRNPA2B1	heterogeneous nuclear ribonucleoprotein A2/B1	-0.69	Nucleus	other	3181
MPP1	membrane palmitoylated protein 1	-0.691	Plasma Membrane	kinase	4354
SELENOS	selenoprotein S	-0.691	Cytoplasm	other	55829
ARF1	ADP ribosylation factor 1	-0.694	Cytoplasm	enzyme	375
CCNG2	cyclin G2	-0.706	Nucleus	other	901
INTS13	integrator complex subunit 13	-0.711	Cytoplasm	other	55726
IFT80	intraflagellar transport 80	-0.724	Extracellular Space	other	57560
IQCJ-SCHIP1	IQCJ-SCHIP1 readthrough	-0.728	Cytoplasm	other	100505385
MMS19	MMS19 homolog, cytosolic iron-sulfur assembly component	-0.732	Nucleus	transcription regulator	64210
NDUFC2	NADH:ubiquinone oxidoreductase subunit C2	-0.737	Cytoplasm	enzyme	4718
ELOVL1	ELOVL fatty acid elongase 1	-0.74	Cytoplasm	enzyme	64834
NUTF2	nuclear transport factor 2	-0.744	Nucleus	transporter	10204
COPE	coatomer protein complex subunit epsilon	-0.749	Cytoplasm	transporter	11316
KIAA0319L	KIAA0319 like	-0.75	Cytoplasm	other	79932
SRM	spermidine synthase	-0.75	Cytoplasm	enzyme	6723
UFM1	ubiquitin fold modifier 1	-0.752	Cytoplasm	other	51569
DLAT	dihydrolipoamide S-acetyltransferase	-0.754	Cytoplasm	enzyme	1737
DPP4	dipeptidyl peptidase 4	-0.759	Plasma Membrane	peptidase	1803
NAV2	neuron navigator 2	-0.759	Nucleus	other	89797
EIF5B	eukaryotic translation initiation factor 5B	-0.764	Cytoplasm	translation regulator	9669
RDH12	retinol dehydrogenase 12 (all-trans/9-cis/11-cis)	-0.765	Cytoplasm	enzyme	145226
MAPK9	mitogen-activated protein kinase 9	-0.769	Cytoplasm	kinase	5601
PSMA7	proteasome subunit alpha 7	-0.781	Cytoplasm	peptidase	5688
YIPF5	Yip1 domain family member 5	-0.788	Cytoplasm	other	81555
PXMP4	peroxisomal membrane protein 4	-0.79	Cytoplasm	other	11264
SLC47A2	solute carrier family 47 member 2	-0.797	Plasma Membrane	transporter	146802
GMPPB	GDP-mannose pyrophosphorylase B	-0.8	Cytoplasm	enzyme	29925
BCL2L1	BCL2 like 1	-0.801	Cytoplasm	other	598
SH3KBP1	SH3 domain containing kinase binding protein 1	-0.814	Cytoplasm	other	30011
CCNB2	cyclin B2	-0.818	Cytoplasm	kinase	9133
USP10	ubiquitin specific peptidase 10	-0.82	Cytoplasm	peptidase	9100
PSMC1	proteasome 26S subunit, ATPase 1	-0.821	Nucleus	peptidase	5700
TADA2A	transcriptional adaptor 2A	-0.822	Nucleus	transcription regulator	6871
AMD1	adenosylmethionine decarboxylase 1	-0.827	Cytoplasm	enzyme	262
ANXA13	annexin A13	-0.828	Plasma Membrane	other	312
JUN	Jun proto-oncogene, AP-1 transcription factor subunit	-0.831	Nucleus	transcription regulator	3725
LYN	LYN proto-oncogene, Src family tyrosine kinase	-0.832	Cytoplasm	kinase	4067
USP14	ubiquitin specific peptidase 14	-0.834	Cytoplasm	peptidase	9097
MAPK6	mitogen-activated protein kinase 6	-0.835	Cytoplasm	kinase	5597
BZW1	basic leucine zipper and W2 domains 1	-0.838	Cytoplasm	translation regulator	9689
TLNRD1	talin rod domain containing 1	-0.839	Other	other	59274
GDI2	GDP dissociation inhibitor 2	-0.843	Cytoplasm	other	2665
SYPL1	synaptophysin like 1	-0.853	Plasma Membrane	transporter	6856
BTBD1	BTB domain containing 1	-0.874	Cytoplasm	other	53339
CCT6A	chaperonin containing TCP1 subunit 6A	-0.874	Cytoplasm	other	908
ANGPTL4	angiopoietin like 4	-0.875	Extracellular Space	other	51129
CTNNB1	catenin beta 1	-0.899	Nucleus	transcription regulator	1499
PEMT	phosphatidylethanolamine N-methyltransferase	-0.903	Cytoplasm	enzyme	10400
KPNA2	karyopherin subunit alpha 2	-0.904	Nucleus	transporter	3838
CCT8	chaperonin containing TCP1 subunit 8	-0.911	Cytoplasm	enzyme	10694
IARS	isoleucyl-tRNA synthetase	-0.912	Cytoplasm	enzyme	3376
RSU1	Ras suppressor protein 1	-0.924	Cytoplasm	other	6251
YARS	tyrosyl-tRNA synthetase	-0.925	Cytoplasm	enzyme	8565
TARS	threonyl-tRNA synthetase	-0.929	Nucleus	enzyme	6897
CNN3	calponin 3	-0.932	Cytoplasm	other	1266
GRAMD1B	GRAM domain containing 1B	-0.957	Other	other	57476
CDCA3	cell division cycle associated 3	-0.958	Cytoplasm	other	83461
EDF1	endothelial differentiation related factor 1	-0.958	Nucleus	transcription regulator	8721
HSPA5	heat shock protein family A (Hsp70) member 5	-0.959	Cytoplasm	enzyme	3309
TSPAN9	tetraspanin 9	-0.962	Plasma Membrane	other	10867
RRM2	ribonucleotide reductase regulatory subunit M2	-0.969	Nucleus	enzyme	6241
ERG28	ergosterol biosynthesis 28 homolog	-0.972	Cytoplasm	other	11161
UBE2K	ubiquitin conjugating enzyme E2 K	-0.972	Cytoplasm	transcription regulator	3093
PROK2	prokineticin 2	-0.991	Extracellular Space	other	60675
RAB1A	RAB1A, member RAS oncogene family	-0.991	Cytoplasm	enzyme	5861
ODC1	ornithine decarboxylase 1	-1.029	Cytoplasm	enzyme	4953
PNRC2	proline rich nuclear receptor coactivator 2	-1.029	Nucleus	other	55629
SAR1B	secretion associated Ras related GTPase 1B	-1.042	Cytoplasm	enzyme	51128
ANKRD22	ankyrin repeat domain 22	-1.046	Nucleus	transcription regulator	118932
P4HB	prolyl 4-hydroxylase subunit beta	-1.053	Cytoplasm	enzyme	5034
SLC7A3	solute carrier family 7 member 3	-1.053	Plasma Membrane	transporter	84889
PPA1	pyrophosphatase (inorganic) 1	-1.054	Cytoplasm	enzyme	5464
CRHR2	corticotropin releasing hormone receptor 2	-1.055	Plasma Membrane	G-protein coupled receptor	1395
LGMN	legumain	-1.055	Cytoplasm	peptidase	5641
ANKH	ANKH inorganic pyrophosphate transport regulator	-1.056	Plasma Membrane	transporter	56172
SELENOI	selenoprotein I	-1.07	Cytoplasm	enzyme	85465
NRSN1	neurensin 1	-1.074	Plasma Membrane	other	140767
RAB6A	RAB6A, member RAS oncogene family	-1.076	Cytoplasm	enzyme	5870
TK1	thymidine kinase 1	-1.079	Cytoplasm	kinase	7083
GSTA2	glutathione S-transferase alpha 2	-1.083	Cytoplasm	enzyme	2939
PSMD14	proteasome 26S subunit, non-ATPase 14	-1.083	Cytoplasm	peptidase	10213
SGTA	small glutamine rich tetratricopeptide repeat containing alpha	-1.088	Cytoplasm	other	6449
KDELR2	KDEL endoplasmic reticulum protein retention receptor 2	-1.113	Cytoplasm	other	11014
EIF2S2	eukaryotic translation initiation factor 2 subunit beta	-1.132	Cytoplasm	translation regulator	8894
GSTZ1	glutathione S-transferase zeta 1	-1.141	Cytoplasm	enzyme	2954
DYNC1LI1	dynein cytoplasmic 1 light intermediate chain 1	-1.152	Cytoplasm	other	51143
GPI	glucose-6-phosphate isomerase	-1.159	Extracellular Space	enzyme	2821
FABP2	fatty acid binding protein 2	-1.171	Cytoplasm	transporter	2169
DHCR7	7-dehydrocholesterol reductase	-1.181	Cytoplasm	enzyme	1717
CDK1	cyclin dependent kinase 1	-1.193	Nucleus	kinase	983
TLCD1	TLC domain containing 1	-1.203	Other	other	116238
RAB5A	RAB5A, member RAS oncogene family	-1.206	Cytoplasm	enzyme	5868
METTL23	methyltransferase like 23	-1.268	Cytoplasm	other	124512
TTR	transthyretin	-1.271	Extracellular Space	transporter	7276
HMGCR	3-hydroxy-3-methylglutaryl-CoA reductase	-1.288	Cytoplasm	enzyme	3156
LPCAT3	lysophosphatidylcholine acyltransferase 3	-1.294	Plasma Membrane	enzyme	10162
PGK1	phosphoglycerate kinase 1	-1.319	Cytoplasm	kinase	5230
ADIPOR2	adiponectin receptor 2	-1.328	Plasma Membrane	transmembrane receptor	79602
DHCR24	24-dehydrocholesterol reductase	-1.358	Cytoplasm	enzyme	1718
HMGCL	3-hydroxymethyl-3-methylglutaryl-CoA lyase	-1.368	Cytoplasm	enzyme	3155
MTTP	microsomal triglyceride transfer protein	-1.376	Cytoplasm	transporter	4547
VMP1	vacuole membrane protein 1	-1.376	Plasma Membrane	other	81671
ELOVL5	ELOVL fatty acid elongase 5	-1.438	Cytoplasm	enzyme	60481
TBCA	tubulin folding cofactor A	-1.455	Cytoplasm	other	6902
PALMD	palmdelphin	-1.476	Cytoplasm	other	54873
RPL22L1	ribosomal protein L22 like 1	-1.485	Other	other	200916
MFSD2A	major facilitator superfamily domain containing 2A	-1.503	Plasma Membrane	transporter	84879
SGK1	serum/glucocorticoid regulated kinase 1	-1.509	Cytoplasm	kinase	6446
TM4SF4	transmembrane 4 L six family member 4	-1.514	Plasma Membrane	other	7104
HSD17B7	hydroxysteroid 17-beta dehydrogenase 7	-1.536	Cytoplasm	enzyme	51478
RIOK3	RIO kinase 3	-1.548	Cytoplasm	kinase	8780
ANGPTL3	angiopoietin like 3	-1.549	Extracellular Space	growth factor	27329
ALDH18A1	aldehyde dehydrogenase 18 family member A1	-1.563	Cytoplasm	kinase	5832
BATF3	basic leucine zipper ATF-like transcription factor 3	-1.566	Nucleus	transcription regulator	55509
ACLY	ATP citrate lyase	-1.572	Cytoplasm	enzyme	47
ACSBG2	acyl-CoA synthetase bubblegum family member 2	-1.577	Cytoplasm	enzyme	81616
GJA1	gap junction protein alpha 1	-1.59	Plasma Membrane	transporter	2697
BRINP1	BMP/retinoic acid inducible neural specific 1	-1.598	Nucleus	peptidase	1620
FABP7	fatty acid binding protein 7	-1.599	Cytoplasm	transporter	2173
ACAT2	acetyl-CoA acetyltransferase 2	-1.629	Cytoplasm	enzyme	39
EREG	epiregulin	-1.695	Extracellular Space	growth factor	2069
PCK1	phosphoenolpyruvate carboxykinase 1	-1.726	Cytoplasm	kinase	5105
MGST3	microsomal glutathione S-transferase 3	-1.749	Cytoplasm	enzyme	4259
PGM1	phosphoglucomutase 1	-1.768	Cytoplasm	enzyme	5236
AKR1A1	aldo-keto reductase family 1 member A1	-1.783	Cytoplasm	enzyme	10327
LGALS1	galectin 1	-1.787	Extracellular Space	other	3956
BST1	bone marrow stromal cell antigen 1	-1.819	Plasma Membrane	enzyme	683
SCCPDH	saccharopine dehydrogenase (putative)	-1.854	Cytoplasm	other	51097
NSDHL	NAD(P) dependent steroid dehydrogenase-like	-1.879	Cytoplasm	enzyme	50814
AACS	acetoacetyl-CoA synthetase	-2.007	Cytoplasm	enzyme	65985
INSIG1	insulin induced gene 1	-2.038	Cytoplasm	other	3638
HKDC1	hexokinase domain containing 1	-2.212	Cytoplasm	kinase	80201
UGP2	UDP-glucose pyrophosphorylase 2	-2.238	Cytoplasm	enzyme	7360
LSS	lanosterol synthase	-2.259	Cytoplasm	enzyme	4047
LDHA	lactate dehydrogenase A	-2.283	Cytoplasm	enzyme	3939
GATM	glycine amidinotransferase	-2.316	Cytoplasm	enzyme	2628
GGACT	gamma-glutamylamine cyclotransferase	-2.385	Cytoplasm	enzyme	87769
MSMO1	methylsterol monooxygenase 1	-2.584	Cytoplasm	enzyme	6307
ELOVL6	ELOVL fatty acid elongase 6	-2.589	Cytoplasm	enzyme	79071
DIO2	iodothyronine deiodinase 2	-2.711	Cytoplasm	enzyme	1734
CYP51A1	cytochrome P450 family 51 subfamily A member 1	-3.562	Cytoplasm	enzyme	1595
FADS2	fatty acid desaturase 2	-3.585	Plasma Membrane	enzyme	9415
PLIN2	perilipin 2	-3.641	Plasma Membrane	other	123
LGALS2	galectin 2	-4.144	Cytoplasm	other	3957
SCD	stearoyl-CoA desaturase	-4.546	Cytoplasm	enzyme	6319
ME1	malic enzyme 1	-4.972	Cytoplasm	enzyme	4199
THRSPA	thyroid hormone responsive Spot 14 protein, alpha	-6.465	Nucleus	transcription regulator	7069
	Higher expression in D2FAST48h
	Higher expression in D4REFED48h
