# Supplementary material for: Transcriptome analyses of liver in newly-hatched chicks during the metabolic perturbation of fasting and re-feeding reveals THRSPA as the key lipogenic transcription factor
Source: BMC Genomics. 2020 Jan 31;21:109. doi: 10.1186/s12864-020-6525-0 (PMC6995218; doi:10.1186/s12864-020-6525-0)
Supplement: Supplementary file 4 — Additional file 4: Over-represented canonical and functional pathways identified by IPA in the D2FED48h vs D2FAST48h contrast. A Microsoft Excel file containing eight worksheets of AR-DEGs (FDR adjusted P ≤ 0.05) mapped to over-represented canonical and functional pathways. Each worksheet provides the gene symbol, Entrez gene name, log2 ratio, cellular location and type of gene. [file 12864_2020_6525_MOESM4_ESM.xlsx]

## Sheet: Lipid Synthesis_107 AR-DEGs
Symbol	Entrez Gene Name	Log2 Ratio	Location	Type(s)	Entrez Gene ID
THRSPA	thyroid hormone responsive Spot14 protein, alpha	6.188	Nucleus	other	7069
ME1	malic enzyme 1	4.742	Cytoplasm	enzyme	4199
SCD	stearoyl-CoA desaturase	4.737	Cytoplasm	enzyme	6319
FADS2	fatty acid desaturase 2	3.634	Plasma Membrane	enzyme	9415
CYP51A1	cytochrome P450 family 51 subfamily A member 1	3.238	Cytoplasm	enzyme	1595
PLIN2	perilipin 2	3.233	Plasma Membrane	other	123
ELOVL6	ELOVL fatty acid elongase 6	2.433	Cytoplasm	enzyme	79071
INSIG1	insulin induced gene 1	2.332	Cytoplasm	other	3638
LSS	lanosterol synthase	1.958	Cytoplasm	enzyme	4047
DHCR24	24-dehydrocholesterol reductase	1.701	Cytoplasm	enzyme	1718
MGST3	microsomal glutathione S-transferase 3	1.617	Cytoplasm	enzyme	4259
ELOVL5	ELOVL fatty acid elongase 5	1.609	Cytoplasm	enzyme	60481
EREG	epiregulin	1.608	Extracellular Space	growth factor	2069
ACAT2	acetyl-CoA acetyltransferase 2	1.586	Cytoplasm	enzyme	39
ACLY	ATP citrate lyase	1.572	Cytoplasm	enzyme	47
MTTP	microsomal triglyceride transfer protein	1.564	Cytoplasm	transporter	4547
CRHR2	corticotropin releasing hormone receptor 2	1.505	Plasma Membrane	G-protein coupled receptor	1395
HMGCR	3-hydroxy-3-methylglutaryl-CoA reductase	1.338	Cytoplasm	enzyme	3156
HSD17B7	hydroxysteroid 17-beta dehydrogenase 7	1.275	Cytoplasm	enzyme	51478
AGT	angiotensinogen	1.143	Extracellular Space	growth factor	183
SERPINA1	serpin family A member 1	1.143	Extracellular Space	other	5265
ODC1	ornithine decarboxylase 1	1.121	Cytoplasm	enzyme	4953
DHCR7	7-dehydrocholesterol reductase	1.076	Cytoplasm	enzyme	1717
PDHA1	pyruvate dehydrogenase E1 alpha 1 subunit	1.035	Cytoplasm	enzyme	5160
STARD4	StAR related lipid transfer domain containing 4	1.015	Cytoplasm	transporter	134429
SH3KBP1	SH3 domain containing kinase binding protein 1	1.003	Cytoplasm	other	30011
CTNNB1	catenin beta 1	0.998	Nucleus	transcription regulator	1499
DLAT	dihydrolipoamide S-acetyltransferase	0.959	Cytoplasm	enzyme	1737
LYN	LYN proto-oncogene, Src family tyrosine kinase	0.904	Cytoplasm	kinase	4067
BCL2L1	BCL2 like 1	0.782	Cytoplasm	other	598
ELOVL7	ELOVL fatty acid elongase 7	0.751	Cytoplasm	enzyme	79993
MIF	macrophage migration inhibitory factor	0.749	Extracellular Space	cytokine	4282
PGD	phosphogluconate dehydrogenase	0.724	Cytoplasm	enzyme	5226
PTDSS1	phosphatidylserine synthase 1	0.685	Cytoplasm	enzyme	9791
RHOA	ras homolog family member A	0.666	Cytoplasm	enzyme	387
FITM2	fat storage inducing transmembrane protein 2	0.651	Cytoplasm	other	128486
DPP4	dipeptidyl peptidase 4	0.614	Plasma Membrane	peptidase	1803
IMPA1	inositol monophosphatase 1	0.55	Cytoplasm	phosphatase	3612
PTGES3	prostaglandin E synthase 3	0.548	Cytoplasm	enzyme	10728
ELAVL1	ELAV like RNA binding protein 1	0.544	Cytoplasm	other	1994
ARF1	ADP ribosylation factor 1	0.528	Cytoplasm	enzyme	375
PDSS1	decaprenyl diphosphate synthase subunit 1	0.508	Cytoplasm	enzyme	23590
GNAI3	G protein subunit alpha i3	0.469	Cytoplasm	enzyme	2773
CADM1	cell adhesion molecule 1	0.454	Plasma Membrane	other	23705
BAK1	BCL2 antagonist/killer 1	0.438	Cytoplasm	other	578
ELOVL2	ELOVL fatty acid elongase 2	0.427	Cytoplasm	enzyme	54898
DPM1	dolichyl-phosphate mannosyltransferase subunit 1, catalytic	0.423	Cytoplasm	enzyme	8813
SGPL1	sphingosine-1-phosphate lyase 1	0.404	Cytoplasm	enzyme	8879
NUS1	NUS1 dehydrodolichyl diphosphate synthase subunit	0.348	Cytoplasm	enzyme	116150
PRKAA1	protein kinase AMP-activated catalytic subunit alpha 1	0.337	Cytoplasm	kinase	5562
PCYT1A	phosphate cytidylyltransferase 1, choline, alpha	0.326	Cytoplasm	enzyme	5130
RAC1	Rac family small GTPase 1	0.326	Plasma Membrane	enzyme	5879
RALA	RAS like proto-oncogene A	0.294	Cytoplasm	enzyme	5898
SSPN	sarcospan	0.289	Plasma Membrane	other	8082	54 genes higher in D2FED48h
GPAT4	glycerol-3-phosphate acyltransferase 4	-0.18	Cytoplasm	enzyme	137964	53 genes higher in D2FAST48h
STS	steroid sulfatase	-0.189	Cytoplasm	enzyme	412
TRPV2	transient receptor potential cation channel subfamily V member 2	-0.202	Plasma Membrane	ion channel	51393
RARRES2	retinoic acid receptor responder 2	-0.204	Plasma Membrane	transmembrane receptor	5919
EGF	epidermal growth factor	-0.211	Extracellular Space	growth factor	1950
HACD1	3-hydroxyacyl-CoA dehydratase 1	-0.371	Cytoplasm	enzyme	9200
GPAT3	glycerol-3-phosphate acyltransferase 3	-0.404	Cytoplasm	enzyme	84803
PIGB	phosphatidylinositol glycan anchor biosynthesis class B	-0.411	Cytoplasm	enzyme	9488
CD82	CD82 molecule	-0.445	Plasma Membrane	other	3732
SCARB1	scavenger receptor class B member 1	-0.447	Plasma Membrane	transporter	949
EGFR	epidermal growth factor receptor	-0.456	Plasma Membrane	kinase	1956
MOGAT1	monoacylglycerol O-acyltransferase 1	-0.476	Cytoplasm	enzyme	116255
WWOX	WW domain containing oxidoreductase	-0.481	Cytoplasm	enzyme	51741
PCYT2	phosphate cytidylyltransferase 2, ethanolamine	-0.494	Cytoplasm	enzyme	5833
VTN	vitronectin	-0.494	Extracellular Space	other	7448
SIGIRR	single Ig and TIR domain containing	-0.522	Plasma Membrane	transmembrane receptor	59307
SOAT1	sterol O-acyltransferase 1	-0.551	Cytoplasm	enzyme	6646
VWF	von Willebrand factor	-0.551	Extracellular Space	other	7450
FDX1	ferredoxin 1	-0.581	Cytoplasm	transporter	2230
CAMP	cathelicidin antimicrobial peptide	-0.594	Cytoplasm	other	820
ADH5	alcohol dehydrogenase 5 (class III), chi polypeptide	-0.606	Cytoplasm	enzyme	128
ACOX2	acyl-CoA oxidase 2	-0.621	Cytoplasm	enzyme	8309
CRY1	cryptochrome circadian regulator 1	-0.637	Nucleus	enzyme	1407
LPGAT1	lysophosphatidylglycerol acyltransferase 1	-0.637	Cytoplasm	enzyme	9926
CREB3L3	cAMP responsive element binding protein 3 like 3	-0.638	Cytoplasm	transcription regulator	84699
DECR2	2,4-dienoyl-CoA reductase 2	-0.654	Cytoplasm	enzyme	26063
FAAH	fatty acid amide hydrolase	-0.684	Plasma Membrane	enzyme	2166
ACADL	acyl-CoA dehydrogenase long chain	-0.709	Cytoplasm	enzyme	33
IDH1	isocitrate dehydrogenase (NADP(+)) 1, cytosolic	-0.79	Cytoplasm	enzyme	3417
ACSL1	acyl-CoA synthetase long chain family member 1	-0.791	Cytoplasm	enzyme	2180
CYP3A4	cytochrome P450 family 3 subfamily A member 4	-0.792	Cytoplasm	enzyme	1576
ACSM3	acyl-CoA synthetase medium chain family member 3	-0.812	Cytoplasm	enzyme	6296
IGFBP7	insulin like growth factor binding protein 7	-0.812	Extracellular Space	transporter	3490
PLG	plasminogen	-0.861	Extracellular Space	peptidase	5340
BNIP3	BCL2 interacting protein 3	-0.884	Cytoplasm	other	664
NR3C1	nuclear receptor subfamily 3 group C member 1	-0.959	Nucleus	ligand-dependent nuclear receptor	2908
DECR1	2,4-dienoyl-CoA reductase 1	-0.997	Cytoplasm	enzyme	1666
IL15	interleukin 15	-0.997	Extracellular Space	cytokine	3600
HMOX2	heme oxygenase 2	-1.021	Cytoplasm	enzyme	3163
APOA5	apolipoprotein A5	-1.105	Extracellular Space	transporter	116519
LPL	lipoprotein lipase	-1.223	Cytoplasm	enzyme	4023
SERPINC1	serpin family C member 1	-1.234	Extracellular Space	enzyme	462
ACAT1	acetyl-CoA acetyltransferase 1	-1.305	Cytoplasm	enzyme	38
CETP	cholesteryl ester transfer protein	-1.314	Extracellular Space	enzyme	1071
F2	coagulation factor II, thrombin	-1.315	Extracellular Space	peptidase	2147
CEPT1	choline/ethanolamine phosphotransferase 1	-1.354	Cytoplasm	enzyme	10390
NR0B1	nuclear receptor subfamily 0 group B member 1	-1.358	Nucleus	ligand-dependent nuclear receptor	190
ALB	albumin	-1.359	Extracellular Space	transporter	213
TNFSF10	TNF superfamily member 10	-1.605	Extracellular Space	cytokine	8743
ABCG5	ATP binding cassette subfamily G member 5	-1.812	Plasma Membrane	transporter	64240
AKR1D1	aldo-keto reductase family 1 member D1	-2.129	Cytoplasm	enzyme	6718
BHMT	betaine--homocysteine S-methyltransferase	-2.148	Cytoplasm	enzyme	635
IGFBP2	insulin like growth factor binding protein 2	-3.448	Extracellular Space	other	3485
	Higher expression in D2FED48h
	Higher expression in D2FAST48h

## Sheet: Disorders Lipid Metab_36 ARDEGs
Symbol	Entrez Gene Name	Log2 Ratio	Location	Type(s)
SCD	stearoyl-CoA desaturase	4.737	Cytoplasm	enzyme
INSIG1	insulin induced gene 1	2.332	Cytoplasm	other
ACAT2	acetyl-CoA acetyltransferase 2	1.586	Cytoplasm	enzyme
MTTP	microsomal triglyceride transfer protein	1.564	Cytoplasm	transporter
ANGPTL3	angiopoietin like 3	1.38	Extracellular Space	growth factor
HMGCR	3-hydroxy-3-methylglutaryl-CoA reductase	1.338	Cytoplasm	enzyme
ANGPTL4	angiopoietin like 4	0.853	Extracellular Space	other
HRAS	HRas proto-oncogene, GTPase	0.687	Plasma Membrane	enzyme
FITM2	fat storage inducing transmembrane protein 2	0.651	Cytoplasm	other
DPP4	dipeptidyl peptidase 4	0.614	Plasma Membrane	peptidase
POLB	DNA polymerase beta	0.453	Nucleus	enzyme
PPP3R1	protein phosphatase 3 regulatory subunit B, alpha	0.356	Cytoplasm	phosphatase
PCYT1A	phosphate cytidylyltransferase 1, choline, alpha	0.326	Cytoplasm	enzyme
TOP2A	DNA topoisomerase II alpha	0.226	Nucleus	enzyme		14 genes higher in D2FED48h
HEXA	hexosaminidase subunit alpha	-0.183	Cytoplasm	enzyme		22 genes higher in D2FAST48h
NR3C2	nuclear receptor subfamily 3 group C member 2	-0.373	Nucleus	ligand-dependent nuclear receptor
ACADS	acyl-CoA dehydrogenase short chain	-0.38	Cytoplasm	enzyme
SOD2	superoxide dismutase 2	-0.424	Cytoplasm	enzyme
STEAP2	STEAP2 metalloreductase	-0.44	Plasma Membrane	transporter
ETFA	electron transfer flavoprotein alpha subunit	-0.497	Cytoplasm	transporter
SOAT1	sterol O-acyltransferase 1	-0.551	Cytoplasm	enzyme
CREB3L3	cAMP responsive element binding protein 3 like 3	-0.638	Cytoplasm	transcription regulator
FAAH	fatty acid amide hydrolase	-0.684	Plasma Membrane	enzyme
ACADL	acyl-CoA dehydrogenase long chain	-0.709	Cytoplasm	enzyme
SIRT3	sirtuin 3	-0.714	Cytoplasm	enzyme
IDH1	isocitrate dehydrogenase (NADP(+)) 1, cytosolic	-0.79	Cytoplasm	enzyme
NR3C1	nuclear receptor subfamily 3 group C member 1	-0.959	Nucleus	ligand-dependent nuclear receptor
GCDH	glutaryl-CoA dehydrogenase	-1.038	Cytoplasm	enzyme
APOA5	apolipoprotein A5	-1.105	Extracellular Space	transporter
ACOX1	acyl-CoA oxidase 1	-1.153	Cytoplasm	enzyme
LPL	lipoprotein lipase	-1.223	Cytoplasm	enzyme
ACAT1	acetyl-CoA acetyltransferase 1	-1.305	Cytoplasm	enzyme
CETP	cholesteryl ester transfer protein	-1.314	Extracellular Space	enzyme
F2	coagulation factor II, thrombin	-1.315	Extracellular Space	peptidase
ABCG5	ATP binding cassette subfamily G member 5	-1.812	Plasma Membrane	transporter
HADHB	hydroxyacyl-CoA dehydrogenase trifunctional multienzyme complex subunit beta	-2.313	Cytoplasm	enzyme
	Higher expression in D2FED48h
	Higher expression in D2FAST48h

## Sheet: Oxidation Fatty Acids_28 DEGs
Symbol	Entrez Gene Name	Log2 Ratio	Location	Type(s)	Entrez Gene ID
CYP51A1	cytochrome P450 family 51 subfamily A member 1	3.238	Cytoplasm	enzyme	1595
AKR1A1	aldo-keto reductase family 1 member A1	1.828	Cytoplasm	enzyme	10327
ACAT2	acetyl-CoA acetyltransferase 2	1.586	Cytoplasm	enzyme	39
ALDH9A1	aldehyde dehydrogenase 9 family member A1	0.92	Cytoplasm	enzyme	223		4 genes higher in D2FED48h
ACADS	acyl-CoA dehydrogenase short chain	-0.38	Cytoplasm	enzyme	35		24 genes higher in D2FAST48h
ACADSB	acyl-CoA dehydrogenase short/branched chain	-0.442	Cytoplasm	enzyme	36
AUH	AU RNA binding methylglutaconyl-CoA hydratase	-0.506	Cytoplasm	enzyme	549
ADH5	alcohol dehydrogenase 5 (class III), chi polypeptide	-0.606	Cytoplasm	enzyme	128
ACOX2	acyl-CoA oxidase 2	-0.621	Cytoplasm	enzyme	8309
ACAA2	acetyl-CoA acyltransferase 2	-0.632	Cytoplasm	enzyme	10449
ACADL	acyl-CoA dehydrogenase long chain	-0.709	Cytoplasm	enzyme	33
ACSL1	acyl-CoA synthetase long chain family member 1	-0.791	Cytoplasm	enzyme	2180
ALDH7A1	aldehyde dehydrogenase 7 family member A1	-0.916	Cytoplasm	enzyme	501
ACAA1	acetyl-CoA acyltransferase 1	-0.983	Cytoplasm	enzyme	30
ADHFE1	alcohol dehydrogenase, iron containing 1	-1.033	Cytoplasm	enzyme	137872
GCDH	glutaryl-CoA dehydrogenase	-1.038	Cytoplasm	enzyme	2639
ACAD11	acyl-CoA dehydrogenase family member 11	-1.042	Cytoplasm	enzyme	84129
ACOX1	acyl-CoA oxidase 1	-1.153	Cytoplasm	enzyme	51
ECHS1	enoyl-CoA hydratase, short chain 1	-1.23	Cytoplasm	enzyme	1892
ACAT1	acetyl-CoA acetyltransferase 1	-1.305	Cytoplasm	enzyme	38
ECI2	enoyl-CoA delta isomerase 2	-1.945	Cytoplasm	enzyme	10455
CYP2D6	cytochrome P450 family 2 subfamily D member 6	-1.954	Cytoplasm	enzyme	1565
CYP2J9	cytochrome P450, family 2, subfamily j, polypeptide 9	-2.035	Cytoplasm	enzyme
AKR1D1	aldo-keto reductase family 1 member D1	-2.129	Cytoplasm	enzyme	6718
HADHB	hydroxyacyl-CoA dehydrogenase trifunctional multienzyme complex subunit beta	-2.313	Cytoplasm	enzyme	3032
EHHADH	enoyl-CoA hydratase and 3-hydroxyacyl CoA dehydrogenase	-2.409	Cytoplasm	enzyme	1962
CYP4A22	cytochrome P450 family 4 subfamily A member 22	-2.739	Cytoplasm	enzyme	284541
CYP3A7	cytochrome P450 family 3 subfamily A member 7	-3.068	Cytoplasm	enzyme	1551
	Higher expression in D2FED48h
	Higher expression in D2FAST48h

## Sheet: LPS-IL1 Inhibition RXR Function
Symbol	Entrez Gene Name	Log2 Ratio	Location	Type(s)	Entrez Gene ID
FABP7	fatty acid binding protein 7	2.172	Cytoplasm	transporter	2173
MGST3	microsomal glutathione S-transferase 3	1.617	Cytoplasm	enzyme	4259
ACSBG2	acyl-CoA synthetase bubblegum family member 2	1.592	Cytoplasm	enzyme	81616
GSTA2	glutathione S-transferase alpha 2	1.067	Cytoplasm	enzyme	2939
ALDH18A1	aldehyde dehydrogenase 18 family member A1	1.062	Cytoplasm	kinase	5832
ALDH9A1	aldehyde dehydrogenase 9 family member A1	0.92	Cytoplasm	enzyme	223
JUN	Jun proto-oncogene, AP-1 transcription factor subunit	0.911	Nucleus	transcription regulator	3725
GSTO1	glutathione S-transferase omega 1	0.71	Cytoplasm	enzyme	9446		8 genes higher in D2FED48h
FMO4	flavin containing monooxygenase 4	-0.217	Cytoplasm	enzyme	2329		18 genes higher in D2FAST48h
SCARB1	scavenger receptor class B member 1	-0.447	Plasma Membrane	transporter	949
GSTK1	glutathione S-transferase kappa 1	-0.597	Cytoplasm	enzyme	373156
ACOX2	acyl-CoA oxidase 2	-0.621	Cytoplasm	enzyme	8309
Fmo6	flavin containing monooxygenase 6	-0.747	Other	other
ACSL1	acyl-CoA synthetase long chain family member 1	-0.791	Cytoplasm	enzyme	2180
CYP3A4	cytochrome P450 family 3 subfamily A member 4	-0.792	Cytoplasm	enzyme	1576
IL1RAP	interleukin 1 receptor accessory protein	-0.868	Plasma Membrane	transmembrane receptor	3556
ALDH7A1	aldehyde dehydrogenase 7 family member A1	-0.916	Cytoplasm	enzyme	501
ACOX1	acyl-CoA oxidase 1	-1.153	Cytoplasm	enzyme	51
PAPSS2	3'-phosphoadenosine 5'-phosphosulfate synthase 2	-1.183	Cytoplasm	enzyme	9060
MGST1	microsomal glutathione S-transferase 1	-1.195	Cytoplasm	enzyme	4257
CETP	cholesteryl ester transfer protein	-1.314	Extracellular Space	enzyme	1071
IL1R1	interleukin 1 receptor type 1	-1.468	Plasma Membrane	transmembrane receptor	3554
HMGCS1	3-hydroxy-3-methylglutaryl-CoA synthase 1	-1.739	Cytoplasm	enzyme	3157
ALAS1	5'-aminolevulinate synthase 1	-1.768	Cytoplasm	enzyme	211
ABCG5	ATP binding cassette subfamily G member 5	-1.812	Plasma Membrane	transporter	64240
CYP3A7	cytochrome P450 family 3 subfamily A member 7	-3.068	Cytoplasm	enzyme	1551
	Higher expression in D2FED48h
	Higher expression in D2FAST48h

## Sheet: NRF2-Mediated Oxidative Stress
Symbol	Entrez Gene Name	Log2 Ratio	Location	Type(s)	Entrez Gene ID
AKR1A1	aldo-keto reductase family 1 member A1	1.828	Cytoplasm	enzyme	10327
MGST3	microsomal glutathione S-transferase 3	1.617	Cytoplasm	enzyme	4259
GSTA2	glutathione S-transferase alpha 2	1.067	Cytoplasm	enzyme	2939
UBE2K	ubiquitin conjugating enzyme E2 K	0.966	Cytoplasm	transcription regulator	3093
JUN	Jun proto-oncogene, AP-1 transcription factor subunit	0.911	Nucleus	transcription regulator	3725
USP14	ubiquitin specific peptidase 14	0.796	Cytoplasm	peptidase	9097
GSTO1	glutathione S-transferase omega 1	0.71	Cytoplasm	enzyme	9446
HRAS	HRas proto-oncogene, GTPase	0.687	Plasma Membrane	enzyme	3265
RBX1	ring-box 1	0.584	Cytoplasm	enzyme	9978
ACTG1	actin gamma 1	0.474	Cytoplasm	other	71
DNAJC8	DnaJ heat shock protein family (Hsp40) member C8	0.423	Nucleus	other	22826
DNAJC15	DnaJ heat shock protein family (Hsp40) member C15	0.366	Cytoplasm	other	29103		12 genes higher in D2FED48h
DNAJC1	DnaJ heat shock protein family (Hsp40) member C1	-0.361	Cytoplasm	other	64215		14 genes higher in D2FAST48h
SOD2	superoxide dismutase 2	-0.424	Cytoplasm	enzyme	6648
SCARB1	scavenger receptor class B member 1	-0.447	Plasma Membrane	transporter	949
MAP2K3	mitogen-activated protein kinase kinase 3	-0.486	Cytoplasm	kinase	5606
DNAJC3	DnaJ heat shock protein family (Hsp40) member C3	-0.534	Cytoplasm	other	5611
DNAJC16	DnaJ heat shock protein family (Hsp40) member C16	-0.58	Other	other	23341
GSTK1	glutathione S-transferase kappa 1	-0.597	Cytoplasm	enzyme	373156
MAP2K2	mitogen-activated protein kinase kinase 2	-0.701	Cytoplasm	kinase	5605
HERPUD1	homocysteine inducible ER protein with ubiquitin like domain 1	-0.704	Cytoplasm	other	9709
AKR7A2	aldo-keto reductase family 7 member A2	-0.844	Cytoplasm	enzyme	8574
CBR1	carbonyl reductase 1	-1.014	Cytoplasm	enzyme	873
FTH1	ferritin heavy chain 1	-1.055	Cytoplasm	enzyme	2495
MGST1	microsomal glutathione S-transferase 1	-1.195	Cytoplasm	enzyme	4257
FKBP5	FK506 binding protein 5	-1.424	Nucleus	enzyme	2289
	Higher expression in D2FED48h
	Higher expression in D2FAST48h

## Sheet: LXR-RXR Activation_18 DEGs
Symbol	Entrez Gene Name	Log2 Ratio	Location	Type(s)	Entrez Gene ID
SCD	stearoyl-CoA desaturase	4.737	Cytoplasm	enzyme	6319
CYP51A1	cytochrome P450 family 51 subfamily A member 1	3.238	Cytoplasm	enzyme	1595
HMGCR	3-hydroxy-3-methylglutaryl-CoA reductase	1.338	Cytoplasm	enzyme	3156
AGT	angiotensinogen	1.143	Extracellular Space	growth factor	183
SERPINA1	serpin family A member 1	1.143	Extracellular Space	other	5265
TTR	transthyretin	1.104	Extracellular Space	transporter	7276		6 genes higher in D2FED48h
VTN	vitronectin	-0.494	Extracellular Space	other	7448		12 genes higher in D2FAST48h
PCYOX1	prenylcysteine oxidase 1	-0.638	Cytoplasm	enzyme	51449
IL1RAP	interleukin 1 receptor accessory protein	-0.868	Plasma Membrane	transmembrane receptor	3556
AMBP	alpha-1-microglobulin/bikunin precursor	-0.965	Extracellular Space	transporter	259
GC	GC, vitamin D binding protein	-1.003	Extracellular Space	transporter	2638
APOA5	apolipoprotein A5	-1.105	Extracellular Space	transporter	116519
LPL	lipoprotein lipase	-1.223	Cytoplasm	enzyme	4023
ECHS1	enoyl-CoA hydratase, short chain 1	-1.23	Cytoplasm	enzyme	1892
CETP	cholesteryl ester transfer protein	-1.314	Extracellular Space	enzyme	1071
ALB	albumin	-1.359	Extracellular Space	transporter	213
IL1R1	interleukin 1 receptor type 1	-1.468	Plasma Membrane	transmembrane receptor	3554
ABCG5	ATP binding cassette subfamily G member 5	-1.812	Plasma Membrane	transporter	64240
	Higher expression in D2FED48h
	Higher expression in D2FAST48h

## Sheet: FXR-RXR Activation_14 DEGs
Symbol	Entrez Gene Name	Log2 Ratio	Location	Type(s)	Entrez Gene ID
MTTP	microsomal triglyceride transfer protein	1.564	Cytoplasm	transporter	4547
AGT	angiotensinogen	1.143	Extracellular Space	growth factor	183
SERPINA1	serpin family A member 1	1.143	Extracellular Space	other	5265
TTR	transthyretin	1.104	Extracellular Space	transporter	7276		4 genes higher in D2FED48h
SCARB1	scavenger receptor class B member 1	-0.447	Plasma Membrane	transporter	949		10 genes higher in D2FAST48h
FBP1	fructose-bisphosphatase 1	-0.476	Cytoplasm	phosphatase	2203
VTN	vitronectin	-0.494	Extracellular Space	other	7448
PCYOX1	prenylcysteine oxidase 1	-0.638	Cytoplasm	enzyme	51449
AMBP	alpha-1-microglobulin/bikunin precursor	-0.965	Extracellular Space	transporter	259
GC	GC, vitamin D binding protein	-1.003	Extracellular Space	transporter	2638
LPL	lipoprotein lipase	-1.223	Cytoplasm	enzyme	4023
CETP	cholesteryl ester transfer protein	-1.314	Extracellular Space	enzyme	1071
ALB	albumin	-1.359	Extracellular Space	transporter	213
ABCG5	ATP binding cassette subfamily G member 5	-1.812	Plasma Membrane	transporter	64240
	Higher expression in D2FED48h
	Higher expression in D2FAST48h

## Sheet: Coagulation System_8 DEGs
Symbol	Entrez Gene Name	Log2 Ratio	Location	Type(s)	Entrez Gene ID
SERPINA1	serpin peptidase inhibitor, clade A (alpha-1 antiproteinase, antitrypsin), member 1	1.143	Extracellular Space	other	5265
VWF	von Willebrand factor	-0.551	Extracellular Space	other	7450
PROC	protein C (inactivator of coagulation factors Va and VIIIa)	-0.716	Extracellular Space	peptidase	5624
PLG	plasminogen	-0.861	Extracellular Space	peptidase	5340
F11	coagulation factor XI	-0.939	Extracellular Space	peptidase	2160
SERPINC1	serpin peptidase inhibitor, clade C (antithrombin), member 1	-1.234	Extracellular Space	enzyme	462
F2	coagulation factor II (thrombin)	-1.315	Extracellular Space	peptidase	2147
F9	coagulation factor IX	-1.744	Extracellular Space	peptidase	2158
	Higher expression in D2FED48h
	Higher expression in D2FAST48h
