# Supplementary material for: Transcriptome analyses of liver in newly-hatched chicks during the metabolic perturbation of fasting and re-feeding reveals THRSPA as the key lipogenic transcription factor
Source: BMC Genomics. 2020 Jan 31;21:109. doi: 10.1186/s12864-020-6525-0 (PMC6995218; doi:10.1186/s12864-020-6525-0)
Supplement: Supplementary file 5 — Additional file 5: Over-represented canonical and functional pathways identified by IPA in the D2FAST48h vs D3REFED24h contrast. A Microsoft Excel file containing eight worksheets of AR-DEGs (FDR adjusted P ≤ 0.05) mapped by IPA to over-represented canonical and functional pathways. Each worksheet provides the gene symbol, Entrez gene name, log2 ratio, cellular location and type of gene. [file 12864_2020_6525_MOESM5_ESM.xlsx]

## Sheet: Transcription Factors_17 AR-DEG
Upstream Regulator	Log2 Ratio	Molecule Type	Target molecules in dataset
NR3C1	1.169	ligand-dependent nuclear receptor	ACAT1,AQP1,ARPC2,BARD1,BCL2L1,BCL2L14,BNIP3L,C1QTNF7,CARD10,CIDEA,COMT,CYP3A4,CYP3A7,CYR61,DBT,DEGS1,DNAJC15,DUSP1,FKBP5,FOXO1,GBP2,HERPUD1,HSD11B2,HSP90AB1,IDH1,IL1RAP,IRF8,JUN,LIPC,MAPK9,MFSD2A,MSRB1,MTHFD1,NR3C1,PDCD4,PLIN2,PPP2CA,PPP3R1,PSMA6,PTP4A2,PTRH2,RAB11A,RHOB,SEPP1,SERTAD2,SH3KBP1,SLC25A33,SLC38A1,TAT,TK1,TLR5,TPST2,UBE2K,WDR12,YWHAE,YWHAH
EPAS1	0.923	transcription regulator	BNIP3,CYP51A1,EGFR,ENO2,FXN,GJA1,HMGCS1,HSPA4,LDHA,MAFF,MIF,NDRG1,NDUFB6,OMA1,PLIN2,SLC2A3,SOD2,UGP2
CBX3	0.792	transcription regulator	BCL2L1,CDC25A,CDK1,E2F1,PLK1
FOXO1	0.749	transcription regulator	ACLY,ALAS1,ALDOB,CCNA2,CCNB2,CDK1,CENPF,CTSV,DEPDC1,DLGAP5,ELOVL5,ELOVL6,FOXM1,FOXO1,GPI,GRHPR,HAL,HMGCR,HMOX1,HPD,IGLL1/IGLL5,INS,JUN,KIF11,KIF18A,LPIN2,LPL,MCM5,ME1,MRPS18A,NEK2,NUSAP1,PBK,SCD,SOD2,SPC25,TAT,TDO2,TKT,TNFSF10,TNNC1
NFE2L2	0.684	transcription regulator	ABCB4,ACTG1,AKR1A1,AKR7A2,ALAS1,ARF1,BCL2L1,BHMT,BNIP3,CBR1,CCT7,CHORDC1,CREG1,CYP4A22,DCSTAMP,DHCR7,DNAJC3,EPAS1,ERP29,ESD,FKBP5,FTH1,GSTO1,HERPUD1,HMOX1,HSP90AB1,LPL,MAFF,MAP1LC3B,MCFD2,ME1,MGLL,MGST1,MGST3,MSMO1,NFE2L2,NQO2,NRSN1,OSGIN1,PAFAH1B1,PDIA4,PSAT1,PSMA1,PSMA5,PSMA6,PSMA7,PSMB2,PSMB3,PSMB4,PSMC1,PSMC3,PSMD12,PSMD14,PSMD3,PSMD7,RAN,RYR3,SAT1,SLC16A2,SOD2,TFAM,THRSP,TPI1,UBE2K,USP14,VSN…
SERTAD2	0.579	transcription regulator	ACOX1,DIO2,TFAM
TOB1	0.474	transcription regulator	CCNA2,CDT1,GMNN,MIS18A,UBE2T
FLI1	0.413	transcription regulator	AIP,DDX21,FLI1,HSPA8,NHP2L1,TCP1
PHOX2B	0.209	transcription regulator	PHOX2B,RGS4
FOXM1	-0.188	transcription regulator	CCNA2,CCNB2,CDC20,CDC25A,CDK1,CDKN3,CENPE,CENPF,HSD11B2,KIF20A,LDHA,NEK2,PGK1,PLK1,SKP2,STMN1
TFAM	-0.253	transcription regulator	ACADL,ACOX1,AUH,ECHS1,PGAM1,PGK1,SLC25A20
SMARCB1	-0.445	transcription regulator	ACAT1,ACSL1,ACTR2,AURKA,BNIP3,BNIP3L,CCNA2,CDK1,CDT1,CENPE,CYP3A7,E2F1,EIF4E,F11,GJA1,GJB1,GMNN,IGFBP2,KIF11,KIF23,MCM10,MCM5,MYBL2,PELI1,RAD54B,SKP2,SMARCB1,SMC4,TCF21
E2F1	-0.484	transcription regulator	ACTR3,ADIPOR2,AURKA,BAK1,BNIP3,BUB3,CCNA2,CCNB2,CCT2,CCT4,CDC20,CDC25A,CDC45,CDK1,COX4I1,CSE1L,CYB5A,DBF4,DUSP1,DUSP10,E2F1,EIF3I,ENO2,ERH,EYA3,EZH2,FOXM1,FOXO1,GMNN,HMGB1,HMGB2,HMGN1,HN1,HSPA8,JMY,KIF23,MAD2L1,MCM10,MCM5,MDH1,MTHFD1,MYBL2,NUSAP1,PCNA,PDCD5,PRPS2,PRPSAP1,PSAT1,RAB1A,RACGAP1,RAD51,RAN,RANBP1,RBBP4,RFC2,RFC3,RFC4,RPA2,RPA3,RRM1,RRM2,SERTAD2,SIVA1,SMARCB1,SMC4,SOD2,STMN1,TK1,TYMS,UC…
CCNA2	-0.571	other	CCNA2,PCNA
CTNNB1	-0.784	transcription regulator	ABCD2,ACTR3,BCL2L1,BRMS1L,CCNA2,CENPM,CTNNB1,CYB5A,CYP51A1,CYR61,DIO2,EGFR,ENO2,EPCAM,EPHB2,GJA1,GJB1,GNG10,IGFBP2,IL1R1,IRF8,JUN,KIF23,KRT7,LGALS3,LPL,ME1,MYL4,MYOD1,NCAM1,NR0B1,ORC4,PCNA,PLK1,PPP2CA,PRSS35,SCD,SESN1,SFRP4,TPRA1,WNT6
JUN	-1.202	transcription regulator	ACAT2,ALAS1,ANXA2,BAK1,CCNA2,CDC20,CDK1,COMT,DIO2,DUSP1,EGFR,EREG,FABP7,FTH1,GJA1,HMOX1,HNRNPA2B1,IGFBP2,IGFBP7,IL1RL1,JUN,LGALS3,MBP,MYOD1,NCAM1,NEFH,PPP2CA,RHOB,SCD,SNRPB2,SNRPN,SOD2,STMN1,TK1
THRSPA	-5.99	transcription regulator	SREBP2, PPARG, PPARD, SCD, ME1, FASN, NR3C1, NFE2L2, INSIG1
		Higher in D2FAST48h
		Higher in D3REFED24h

## Sheet: Protein Ubiquit_37 AR-DEGs
Symbol	Entrez Gene Name	Log2 Ratio	Location	Type(s)	Entrez Gene ID for Human
DNAJC16	DnaJ (Hsp40) homolog, subfamily C, member 16	0.774	Other	other	23341
DNAJC12	DnaJ (Hsp40) homolog, subfamily C, member 12	0.71	Other	other	56521
ANAPC2	anaphase promoting complex subunit 2	0.553	Nucleus	other	29882
DNAJC3	DnaJ (Hsp40) homolog, subfamily C, member 3	0.474	Cytoplasm	other	5611
HSCB	HscB mitochondrial iron-sulfur cluster co-chaperone	0.403	Cytoplasm	other	150274
DNAJC15	DnaJ (Hsp40) homolog, subfamily C, member 15	-0.347	Cytoplasm	other	29103
USP1	ubiquitin specific peptidase 1	-0.358	Cytoplasm	peptidase	7398
UCHL1	ubiquitin carboxyl-terminal esterase L1 (ubiquitin thiolesterase)	-0.372	Cytoplasm	peptidase	7345
HSPA4	heat shock 70kDa protein 4	-0.389	Cytoplasm	other	3308
UBE2N	ubiquitin-conjugating enzyme E2N	-0.389	Cytoplasm	enzyme	7334
DNAJC18	DnaJ (Hsp40) homolog, subfamily C, member 18	-0.397	Other	enzyme	202052
UBE2I	ubiquitin-conjugating enzyme E2I	-0.456	Nucleus	enzyme	7329
PSMC3	proteasome (prosome, macropain) 26S subunit, ATPase, 3	-0.51	Nucleus	transcription regulator	5702
PSMD3	proteasome (prosome, macropain) 26S subunit, non-ATPase, 3	-0.53	Cytoplasm	other	5709
PSMD6	proteasome (prosome, macropain) 26S subunit, non-ATPase, 6	-0.534	Cytoplasm	enzyme	9861
RBX1	ring-box 1, E3 ubiquitin protein ligase	-0.535	Cytoplasm	enzyme	9978
PSMB3	proteasome (prosome, macropain) subunit, beta type, 3	-0.536	Cytoplasm	peptidase	5691
PSMA6	proteasome (prosome, macropain) subunit, alpha type, 6	-0.563	Cytoplasm	peptidase	5687
SKP2	S-phase kinase-associated protein 2, E3 ubiquitin protein ligase	-0.598	Nucleus	other	6502
PSMA1	proteasome (prosome, macropain) subunit, alpha type, 1	-0.608	Cytoplasm	peptidase	5682
PSMA3	proteasome (prosome, macropain) subunit, alpha type, 3	-0.625	Cytoplasm	peptidase	5684
HSPA4L	heat shock 70kDa protein 4-like	-0.648	Cytoplasm	other	22824
PSMC6	proteasome (prosome, macropain) 26S subunit, ATPase, 6	-0.675	Nucleus	peptidase	5706
CDC20	cell division cycle 20	-0.711	Nucleus	other	991
PSMD12	proteasome (prosome, macropain) 26S subunit, non-ATPase, 12	-0.714	Cytoplasm	other	5718
PSMA5	proteasome (prosome, macropain) subunit, alpha type, 5	-0.75	Cytoplasm	peptidase	5686
USP10	ubiquitin specific peptidase 10	-0.755	Cytoplasm	peptidase	9100
PSMB4	proteasome (prosome, macropain) subunit, beta type, 4	-0.76	Cytoplasm	peptidase	5692
PSMC1	proteasome (prosome, macropain) 26S subunit, ATPase, 1	-0.76	Nucleus	peptidase	5700
DNAJC9	DnaJ (Hsp40) homolog, subfamily C, member 9	-0.806	Nucleus	other	23234
PSMB2	proteasome (prosome, macropain) subunit, beta type, 2	-0.825	Cytoplasm	peptidase	5690
PSMD7	proteasome (prosome, macropain) 26S subunit, non-ATPase, 7	-0.901	Cytoplasm	other	5713
USP14	ubiquitin specific peptidase 14 (tRNA-guanine transglycosylase)	-0.92	Cytoplasm	peptidase	9097
HSP90AB1	heat shock protein 90kDa alpha (cytosolic), class B member 1	-0.949	Cytoplasm	enzyme	3326
PSMA7	proteasome (prosome, macropain) subunit, alpha type, 7	-0.962	Cytoplasm	peptidase	5688
HSPA8	heat shock 70kDa protein 8	-0.997	Cytoplasm	enzyme	3312
PSMD14	proteasome (prosome, macropain) 26S subunit, non-ATPase, 14	-1.279	Cytoplasm	peptidase	10213
	Higher in D2FAST48h
	Higher in D3REFED24h

## Sheet: NRF2-med. Oxidative Stress_33AR
Symbol	Entrez Gene Name	Log2 Ratio	Location	Type(s)	Entrez Gene ID
FKBP5	FK506 binding protein 5	1.432	Nucleus	enzyme	2289
MGST1	microsomal glutathione S-transferase 1	1.421	Cytoplasm	enzyme	4257
FTH1	ferritin, heavy polypeptide 1	1.168	Cytoplasm	enzyme	2495
CBR1	carbonyl reductase 1	0.946	Cytoplasm	enzyme	873
AKR7A2	aldo-keto reductase family 7, member A2 (aflatoxin aldehyde reductase)	0.944	Cytoplasm	enzyme	8574
HMOX1	heme oxygenase 1	0.937	Cytoplasm	enzyme	3162
GSTK1	glutathione S-transferase kappa 1	0.853	Cytoplasm	enzyme	373156
HERPUD1	homocysteine-inducible, endoplasmic reticulum stress-inducible, ubiquitin-like domain member 1	0.8	Cytoplasm	other	9709
MAP2K2	mitogen-activated protein kinase kinase 2	0.783	Cytoplasm	kinase	5605
DNAJC16	DnaJ (Hsp40) homolog, subfamily C, member 16	0.774	Other	other	23341
ERP29	endoplasmic reticulum protein 29	0.687	Cytoplasm	transporter	10961
NFE2L2	nuclear factor, erythroid 2-like 2	0.684	Nucleus	transcription regulator	4780
MAP2K3	mitogen-activated protein kinase kinase 3	0.569	Cytoplasm	kinase	5606
NQO2	NAD(P)H dehydrogenase, quinone 2	0.516	Cytoplasm	enzyme	4835
SOD2	superoxide dismutase 2, mitochondrial	0.499	Cytoplasm	enzyme	6648
DNAJC3	DnaJ (Hsp40) homolog, subfamily C, member 3	0.474	Cytoplasm	other	5611
DNAJC15	DnaJ (Hsp40) homolog, subfamily C, member 15	-0.347	Cytoplasm	other	29103
DNAJC18	DnaJ (Hsp40) homolog, subfamily C, member 18	-0.397	Other	enzyme	202052
CCT7	chaperonin containing TCP1, subunit 7 (eta)	-0.407	Cytoplasm	other	10574
ACTG1	actin gamma 1	-0.522	Cytoplasm	other	71
RBX1	ring-box 1, E3 ubiquitin protein ligase	-0.535	Cytoplasm	enzyme	9978
MAFF	v-maf avian musculoaponeurotic fibrosarcoma oncogene homolog F	-0.614	Nucleus	transcription regulator	23764
DNAJA4	DnaJ (Hsp40) homolog, subfamily A, member 4	-0.632	Nucleus	other	55466
HRAS	Harvey rat sarcoma viral oncogene homolog	-0.702	Plasma Membrane	enzyme	3265
MAPK9	mitogen-activated protein kinase 9	-0.702	Cytoplasm	kinase	5601
GSTA2	glutathione S-transferase alpha 2	-0.776	Cytoplasm	enzyme	2939
DNAJC9	DnaJ (Hsp40) homolog, subfamily C, member 9	-0.806	Nucleus	other	23234
USP14	ubiquitin specific peptidase 14 (tRNA-guanine transglycosylase)	-0.92	Cytoplasm	peptidase	9097
UBE2K	ubiquitin-conjugating enzyme E2K	-0.969	Cytoplasm	transcription regulator	3093
GSTO1	glutathione S-transferase omega 1	-1.108	Cytoplasm	enzyme	9446
JUN	jun proto-oncogene	-1.202	Nucleus	transcription regulator	3725
MGST3	microsomal glutathione S-transferase 3	-1.587	Cytoplasm	enzyme	4259
AKR1A1	aldo-keto reductase family 1, member A1 (aldehyde reductase)	-2.016	Cytoplasm	enzyme	10327
	Higher in D2FAST48h
	Higher in D3REFED24h

## Sheet: Fatty Acid metab_29 AR-DEGs
Symbol	Entrez Gene Name	Log2 Ratio	Location	Type(s)	Entrez Gene ID
CYP4A22	cytochrome P450, family 4, subfamily A, polypeptide 22	2.664	Cytoplasm	enzyme	284541
Cyp2c44	cytochrome P450, family 2, subfamily c, polypeptide 44	2.513	Cytoplasm	enzyme
CYP3A7	cytochrome P450, family 3, subfamily A, polypeptide 7	2.398	Cytoplasm	enzyme	1551
CYP2D6	cytochrome P450, family 2, subfamily D, polypeptide 6	2.298	Cytoplasm	enzyme	1565
HADHB	hydroxyacyl-CoA dehydrogenase/3-ketoacyl-CoA thiolase/enoyl-CoA hydratase (trifunctional protein), beta subunit	2.291	Cytoplasm	enzyme	3032
AKR1D1	aldo-keto reductase family 1, member D1	2.197	Cytoplasm	enzyme	6718
EHHADH	enoyl-CoA, hydratase/3-hydroxyacyl CoA dehydrogenase	2.05	Cytoplasm	enzyme	1962
Cyp2j9	cytochrome P450, family 2, subfamily j, polypeptide 9	1.991	Cytoplasm	enzyme
ECI2	enoyl-CoA delta isomerase 2	1.983	Cytoplasm	enzyme	10455
ECHS1	enoyl CoA hydratase, short chain, 1, mitochondrial	1.209	Cytoplasm	enzyme	1892
ACOX1	acyl-CoA oxidase 1, palmitoyl	1.158	Cytoplasm	enzyme	51
ACAD11	acyl-CoA dehydrogenase family, member 11	1.142	Cytoplasm	enzyme	84129
ACAT1	acetyl-CoA acetyltransferase 1	1.12	Cytoplasm	enzyme	38
ALDH7A1	aldehyde dehydrogenase 7 family, member A1	1.046	Cytoplasm	enzyme	501
ADHFE1	alcohol dehydrogenase, iron containing, 1	1.025	Cytoplasm	enzyme	137872
ACAA1	acetyl-CoA acyltransferase 1	0.965	Cytoplasm	enzyme	30
ACSL1	acyl-CoA synthetase long-chain family member 1	0.961	Cytoplasm	enzyme	2180
GCDH	glutaryl-CoA dehydrogenase	0.854	Cytoplasm	enzyme	2639
ACADL	acyl-CoA dehydrogenase, long chain	0.816	Cytoplasm	enzyme	33
ACOX2	acyl-CoA oxidase 2, branched chain	0.771	Cytoplasm	enzyme	8309
IVD	isovaleryl-CoA dehydrogenase	0.687	Cytoplasm	enzyme	3712
ACAA2	acetyl-CoA acyltransferase 2	0.563	Cytoplasm	enzyme	10449
AUH	AU RNA binding protein/enoyl-CoA hydratase	0.549	Cytoplasm	enzyme	549
ACADSB	acyl-CoA dehydrogenase, short/branched chain	0.456	Cytoplasm	enzyme	36
ADH5	alcohol dehydrogenase 5 (class III), chi polypeptide	0.452	Cytoplasm	enzyme	128
SLC27A1	solute carrier family 27 (fatty acid transporter), member 1	0.202	Plasma Membrane	transporter	376497
ACAT2	acetyl-CoA acetyltransferase 2	-1.736	Cytoplasm	enzyme	39
AKR1A1	aldo-keto reductase family 1, member A1 (aldehyde reductase)	-2.016	Cytoplasm	enzyme	10327
CYP51A1	cytochrome P450, family 51, subfamily A, polypeptide 1	-3.3	Cytoplasm	enzyme	1595
	Higher in D2FAST48h
	Higher in D3REFED24h

## Sheet: Acute Phase Response_24 AR-DEGs
Symbol	Entrez Gene Name	Log2 Ratio	Location	Type(s)	Entrez Gene ID
MBL2	mannose-binding lectin (protein C) 2, soluble	2.853	Extracellular Space	other	4153
ALB	albumin	2.705	Extracellular Space	transporter	213
F2	coagulation factor II (thrombin)	1.471	Extracellular Space	peptidase	2147
IL1R1	interleukin 1 receptor, type I	1.414	Plasma Membrane	transmembrane receptor	3554
IL1RAP	interleukin 1 receptor accessory protein	1.384	Plasma Membrane	transmembrane receptor	3556
ITIH3	inter-alpha-trypsin inhibitor heavy chain 3	1.306	Extracellular Space	other	3699
C1S	complement component 1, s subcomponent	1.253	Extracellular Space	peptidase	716
PLG	plasminogen	1.233	Extracellular Space	peptidase	5340
AMBP	alpha-1-microglobulin/bikunin precursor	1.212	Extracellular Space	transporter	259
NR3C1	nuclear receptor subfamily 3, group C, member 1 (glucocorticoid receptor)	1.169	Nucleus	ligand-dependent nuclear receptor	2908
FGA	fibrinogen alpha chain	1.135	Extracellular Space	other	2243
HMOX2	heme oxygenase 2	1.095	Cytoplasm	enzyme	3163
AHSG	alpha-2-HS-glycoprotein	1.083	Extracellular Space	other	197
VWF	von Willebrand factor	1.043	Extracellular Space	other	7450
HMOX1	heme oxygenase 1	0.937	Cytoplasm	enzyme	3162
MAP2K2	mitogen-activated protein kinase kinase 2	0.783	Cytoplasm	kinase	5605
C3	complement component 3	0.689	Extracellular Space	peptidase	718
IL6ST	interleukin 6 signal transducer	0.596	Plasma Membrane	transmembrane receptor	3572
MAP2K3	mitogen-activated protein kinase kinase 3	0.569	Cytoplasm	kinase	5606
SOD2	superoxide dismutase 2, mitochondrial	0.499	Cytoplasm	enzyme	6648
MTOR	mechanistic target of rapamycin (serine/threonine kinase)	-0.142	Nucleus	kinase	2475
HRAS	Harvey rat sarcoma viral oncogene homolog	-0.702	Plasma Membrane	enzyme	3265
MAPK9	mitogen-activated protein kinase 9	-0.702	Cytoplasm	kinase	5601
JUN	jun proto-oncogene	-1.202	Nucleus	transcription regulator	3725
	Higher in D2FAST48h
	Higher in D3REFED24h

## Sheet: PPARA-RXRA Act.19 AR-DEGs
Symbol	Entrez Gene Name	Log2 Ratio	Location	Type(s)	Entrez Gene ID
CYP2C44	cytochrome P450, family 2, subfamily c, polypeptide 44	2.513	Cytoplasm	enzyme
IL1R1	interleukin 1 receptor, type I	1.414	Plasma Membrane	transmembrane receptor	3554
IL1RAP	interleukin 1 receptor accessory protein	1.384	Plasma Membrane	transmembrane receptor	3556
LPL	lipoprotein lipase	1.245	Cytoplasm	enzyme	4023
ACOX1	acyl-CoA oxidase 1, palmitoyl	1.158	Cytoplasm	enzyme	51
ACAA1	acetyl-CoA acyltransferase 1	0.965	Cytoplasm	enzyme	30
ACADL	acyl-CoA dehydrogenase, long chain	0.816	Cytoplasm	enzyme	33
MAP2K2	mitogen-activated protein kinase kinase 2	0.783	Cytoplasm	kinase	5605
AIP	aryl hydrocarbon receptor interacting protein	0.661	Nucleus	transcription regulator	9049
ADCY5	adenylate cyclase 5	0.577	Plasma Membrane	enzyme	111
IL1RL1	interleukin 1 receptor-like 1	0.57	Plasma Membrane	transmembrane receptor	9173
MAP2K3	mitogen-activated protein kinase kinase 3	0.569	Cytoplasm	kinase	5606
SLC27A1	solute carrier family 27 (fatty acid transporter), member 1	0.202	Plasma Membrane	transporter	376497
ACVR2B	activin A receptor, type IIB	-0.237	Plasma Membrane	kinase	93
CAND1	cullin-associated and neddylation-dissociated 1	-0.341	Cytoplasm	transcription regulator	55832
HRAS	Harvey rat sarcoma viral oncogene homolog	-0.702	Plasma Membrane	enzyme	3265
HSP90AB1	heat shock protein 90kDa alpha (cytosolic), class B member 1	-0.949	Cytoplasm	enzyme	3326
JUN	jun proto-oncogene	-1.202	Nucleus	transcription regulator	3725
ADIPOR2	adiponectin receptor 2	-1.25	Plasma Membrane	other	79602
	Higher in D2FAST48h
	Higher in D3REFED24h

## Sheet: LXR-RXR Act._18 AR-DEGs
Symbol	Entrez Gene Name	Log2 Ratio	Location	Type(s)	Entrez Gene ID
ALB	albumin	2.705	Extracellular Space	transporter	213
CETP	cholesteryl ester transfer protein, plasma	1.662	Extracellular Space	enzyme	1071
ABCG5	ATP-binding cassette, sub-family G (WHITE), member 5	1.622	Plasma Membrane	transporter	64240
IL1R1	interleukin 1 receptor, type I	1.414	Plasma Membrane	transmembrane receptor	3554
IL1RAP	interleukin 1 receptor accessory protein	1.384	Plasma Membrane	transmembrane receptor	3556
GC	group-specific component (vitamin D binding protein)	1.328	Extracellular Space	transporter	2638
LPL	lipoprotein lipase	1.245	Cytoplasm	enzyme	4023
AMBP	alpha-1-microglobulin/bikunin precursor	1.212	Extracellular Space	transporter	259
ECHS1	enoyl CoA hydratase, short chain, 1, mitochondrial	1.209	Cytoplasm	enzyme	1892
FGA	fibrinogen alpha chain	1.135	Extracellular Space	other	2243
AHSG	alpha-2-HS-glycoprotein	1.083	Extracellular Space	other	197
C3	complement component 3	0.689	Extracellular Space	peptidase	718
VTN	vitronectin	0.631	Extracellular Space	other	7448
PCYOX1	prenylcysteine oxidase 1	0.63	Cytoplasm	enzyme	51449
IL1RL1	interleukin 1 receptor-like 1	0.57	Plasma Membrane	transmembrane receptor	9173
HMGCR	3-hydroxy-3-methylglutaryl-CoA reductase	-1.511	Cytoplasm	enzyme	3156
CYP51A1	cytochrome P450, family 51, subfamily A, polypeptide 1	-3.3	Cytoplasm	enzyme	1595
SCD	stearoyl-CoA desaturase (delta-9-desaturase)	-4.718	Cytoplasm	enzyme	6319
	Higher in D2FAST48h
	Higher in D3REFED24h

## Sheet: FA beta-oxidation_12 AR-DEGs
Symbol	Entrez Gene Name	Log2 Ratio	Location	Type(s)	Entrez Gene ID
HADHB	hydroxyacyl-CoA dehydrogenase/3-ketoacyl-CoA thiolase/enoyl-CoA hydratase (trifunctional protein), beta subunit	2.291	Cytoplasm	enzyme	3032
EHHADH	enoyl-CoA, hydratase/3-hydroxyacyl CoA dehydrogenase	2.05	Cytoplasm	enzyme	1962
ECI2	enoyl-CoA delta isomerase 2	1.983	Cytoplasm	enzyme	10455
ECHS1	enoyl CoA hydratase, short chain, 1, mitochondrial	1.209	Cytoplasm	enzyme	1892
ACAA1	acetyl-CoA acyltransferase 1	0.965	Cytoplasm	enzyme	30
ACSL1	acyl-CoA synthetase long-chain family member 1	0.961	Cytoplasm	enzyme	2180
IVD	isovaleryl-CoA dehydrogenase	0.687	Cytoplasm	enzyme	3712
ACAA2	acetyl-CoA acyltransferase 2	0.563	Cytoplasm	enzyme	10449
AUH	AU RNA binding protein/enoyl-CoA hydratase	0.549	Cytoplasm	enzyme	549
SCP2	sterol carrier protein 2	0.425	Cytoplasm	transporter	6342
SLC27A1	solute carrier family 27 (fatty acid transporter), member 1	0.202	Plasma Membrane	transporter	376497
ACSBG2	acyl-CoA synthetase bubblegum family member 2	-2.128	Cytoplasm	enzyme	81616
	Higher in D2FAST48h
	Higher in D3REFED24h

## Sheet: Coagulation System_8 AR-DEGs
Symbol	Entrez Gene Name	Log2 Ratio	Location	Type(s)	Entrez Gene ID
F9	coagulation factor IX	1.771	Extracellular Space	peptidase	2158
F2	coagulation factor II (thrombin)	1.471	Extracellular Space	peptidase	2147
PLG	plasminogen	1.233	Extracellular Space	peptidase	5340
FGA	fibrinogen alpha chain	1.135	Extracellular Space	other	2243
SERPINC1	serpin peptidase inhibitor, clade C (antithrombin), member 1	1.127	Extracellular Space	enzyme	462
VWF	von Willebrand factor	1.043	Extracellular Space	other	7450
F11	coagulation factor XI	1.006	Extracellular Space	peptidase	2160
PROC	protein C (inactivator of coagulation factors Va and VIIIa)	0.812	Extracellular Space	peptidase	5624
	Higher in D2FAST48h
	Higher in D3REFED24h
