# Supplementary material for: Transcriptome analyses of liver in newly-hatched chicks during the metabolic perturbation of fasting and re-feeding reveals THRSPA as the key lipogenic transcription factor
Source: BMC Genomics. 2020 Jan 31;21:109. doi: 10.1186/s12864-020-6525-0 (PMC6995218; doi:10.1186/s12864-020-6525-0)
Supplement: Supplementary file 6 — Additional file 6: Over-represented canonical and functional pathways identified by IPA in the D2FAST48h vs D4REFED48h contrast. A Microsoft Excel file containing eight worksheets of AR-DEGs (FDR adjusted P ≤ 0.05) mapped to over-represented canonical and functional pathways. Each worksheet provides the gene symbol, Entrez gene name, log2 ratio, cellular location and type of gene. [file 12864_2020_6525_MOESM6_ESM.xlsx]

## Sheet: Conc Lipid_97 AR-DE
Symbol	Log2 Ratio	Entrez Gene Name	Location	Type(s)
CYP3A7	2.506	cytochrome P450 family 3 subfamily A member 7	Cytoplasm	enzyme
BHMT	2.34	betaine--homocysteine S-methyltransferase	Cytoplasm	enzyme
ABCG5	2.063	ATP binding cassette subfamily G member 5	Plasma Membrane	transporter
EHHADH	1.813	enoyl-CoA hydratase and 3-hydroxyacyl CoA dehydrogenase	Cytoplasm	enzyme
TNFSF10	1.7	TNF superfamily member 10	Extracellular Space	cytokine
CETP	1.289	cholesteryl ester transfer protein	Extracellular Space	enzyme
LPL	1.207	lipoprotein lipase	Cytoplasm	enzyme
IL1R1	1.119	interleukin 1 receptor type 1	Plasma Membrane	transmembrane receptor
NR0B1	1.112	nuclear receptor subfamily 0 group B member 1	Nucleus	ligand-dependent nuclear receptor
COMT	1.021	catechol-O-methyltransferase	Cytoplasm	enzyme
F2	0.966	coagulation factor II, thrombin	Extracellular Space	peptidase
VAV2	0.937	vav guanine nucleotide exchange factor 2	Cytoplasm	transcription regulator
SLC16A2	0.874	solute carrier family 16 member 2	Plasma Membrane	transporter
MPC1	0.855	mitochondrial pyruvate carrier 1	Cytoplasm	other
MBP	0.853	myelin basic protein	Extracellular Space	other
ELL	0.786	elongation factor for RNA polymerase II	Nucleus	transcription regulator
ACSL1	0.777	acyl-CoA synthetase long chain family member 1	Cytoplasm	enzyme
GC	0.738	GC, vitamin D binding protein	Extracellular Space	transporter
ABCG8	0.729	ATP binding cassette subfamily G member 8	Plasma Membrane	transporter
NQO1	0.719	NAD(P)H quinone dehydrogenase 1	Cytoplasm	enzyme
ABCB11	0.716	ATP binding cassette subfamily B member 11	Plasma Membrane	transporter
DECR1	0.657	2,4-dienoyl-CoA reductase 1	Cytoplasm	enzyme
PLG	0.643	plasminogen	Extracellular Space	peptidase
CRY1	0.642	cryptochrome circadian regulator 1	Nucleus	enzyme
NR3C1	0.623	nuclear receptor subfamily 3 group C member 1	Nucleus	ligand-dependent nuclear receptor
SIRT3	0.608	sirtuin 3	Cytoplasm	enzyme
CIDEA	0.604	cell death-inducing DFFA-like effector a	Cytoplasm	other
SOAT1	0.601	sterol O-acyltransferase 1	Cytoplasm	enzyme
BPNT1	0.594	3'(2'), 5'-bisphosphate nucleotidase 1	Nucleus	phosphatase
ACADL	0.589	acyl-CoA dehydrogenase long chain	Cytoplasm	enzyme
CYP3A4	0.576	cytochrome P450 family 3 subfamily A member 4	Cytoplasm	enzyme
MAPKAPK2	0.572	mitogen-activated protein kinase-activated protein kinase 2	Nucleus	kinase
TLR5	0.552	toll like receptor 5	Plasma Membrane	transmembrane receptor
HSD11B2	0.54	hydroxysteroid 11-beta dehydrogenase 2	Cytoplasm	enzyme
MOGAT1	0.516	monoacylglycerol O-acyltransferase 1	Cytoplasm	enzyme
MGLL	0.511	monoglyceride lipase	Plasma Membrane	enzyme
ABCB4	0.496	ATP binding cassette subfamily B member 4	Plasma Membrane	transporter
WWOX	0.456	WW domain containing oxidoreductase	Cytoplasm	enzyme
FLI1	0.43	Fli-1 proto-oncogene, ETS transcription factor	Nucleus	transcription regulator
EGFR	0.417	epidermal growth factor receptor	Plasma Membrane	kinase
PDE3B	0.407	phosphodiesterase 3B	Cytoplasm	enzyme
SOD2	0.401	superoxide dismutase 2	Cytoplasm	enzyme
HADH	0.399	hydroxyacyl-CoA dehydrogenase	Cytoplasm	enzyme
SRGAP3	0.348	SLIT-ROBO Rho GTPase activating protein 3	Cytoplasm	other
NEU4	0.309	neuraminidase 4	Cytoplasm	enzyme
RXRG	0.302	retinoid X receptor gamma	Nucleus	ligand-dependent nuclear receptor
ACACB	0.208	acetyl-CoA carboxylase beta	Cytoplasm	enzyme
AGPAT4	0.196	1-acylglycerol-3-phosphate O-acyltransferase 4	Cytoplasm	enzyme
KDM3A	-0.146	lysine demethylase 3A	Nucleus	transcription regulator
ATF3	-0.195	activating transcription factor 3	Nucleus	transcription regulator
ADORA2B	-0.197	adenosine A2b receptor	Plasma Membrane	G-protein coupled receptor
LYPLA2	-0.298	lysophospholipase II	Cytoplasm	enzyme
OMA1	-0.322	OMA1 zinc metallopeptidase	Cytoplasm	peptidase
UHMK1	-0.326	U2AF homology motif kinase 1	Nucleus	kinase
PRKAA1	-0.33	protein kinase AMP-activated catalytic subunit alpha 1	Cytoplasm	kinase
NUS1	-0.385	NUS1 dehydrodolichyl diphosphate synthase subunit	Cytoplasm	enzyme
HRAS	-0.429	HRas proto-oncogene, GTPase	Plasma Membrane	enzyme
PRDX6	-0.487	peroxiredoxin 6	Cytoplasm	enzyme
HINT1	-0.509	histidine triad nucleotide binding protein 1	Nucleus	enzyme
NEU2	-0.509	neuraminidase 2	Cytoplasm	enzyme
RHOA	-0.539	ras homolog family member A	Cytoplasm	enzyme
PITPNB	-0.56	phosphatidylinositol transfer protein beta	Cytoplasm	transporter
LIPG	-0.612	lipase G, endothelial type	Extracellular Space	enzyme
GBA2	-0.621	glucosylceramidase beta 2	Cytoplasm	enzyme
PTDSS1	-0.65	phosphatidylserine synthase 1	Cytoplasm	enzyme
ARF1	-0.694	ADP ribosylation factor 1	Cytoplasm	enzyme
ELOVL1	-0.74	ELOVL fatty acid elongase 1	Cytoplasm	enzyme
RDH12	-0.765	retinol dehydrogenase 12 (all-trans/9-cis/11-cis)	Cytoplasm	enzyme
BCL2L1	-0.801	BCL2 like 1	Cytoplasm	other
JUN	-0.831	Jun proto-oncogene, AP-1 transcription factor subunit	Nucleus	transcription regulator
ANGPTL4	-0.875	angiopoietin like 4	Extracellular Space	other
CTNNB1	-0.899	catenin beta 1	Nucleus	transcription regulator
PEMT	-0.903	phosphatidylethanolamine N-methyltransferase	Cytoplasm	enzyme
HSPA5	-0.959	heat shock protein family A (Hsp70) member 5	Cytoplasm	enzyme
CRHR2	-1.055	corticotropin releasing hormone receptor 2	Plasma Membrane	G-protein coupled receptor
FABP2	-1.171	fatty acid binding protein 2	Cytoplasm	transporter
DHCR7	-1.181	7-dehydrocholesterol reductase	Cytoplasm	enzyme
TTR	-1.271	transthyretin	Extracellular Space	transporter
HMGCR	-1.288	3-hydroxy-3-methylglutaryl-CoA reductase	Cytoplasm	enzyme
LPCAT3	-1.294	lysophosphatidylcholine acyltransferase 3	Plasma Membrane	enzyme
ADIPOR2	-1.328	adiponectin receptor 2	Plasma Membrane	transmembrane receptor
DHCR24	-1.358	24-dehydrocholesterol reductase	Cytoplasm	enzyme
MTTP	-1.376	microsomal triglyceride transfer protein	Cytoplasm	transporter
ELOVL5	-1.438	ELOVL fatty acid elongase 5	Cytoplasm	enzyme
MFSD2A	-1.503	major facilitator superfamily domain containing 2A	Plasma Membrane	transporter
SGK1	-1.509	serum/glucocorticoid regulated kinase 1	Cytoplasm	kinase
ANGPTL3	-1.549	angiopoietin like 3	Extracellular Space	growth factor
ACLY	-1.572	ATP citrate lyase	Cytoplasm	enzyme
ACAT2	-1.629	acetyl-CoA acetyltransferase 2	Cytoplasm	enzyme
PCK1	-1.726	phosphoenolpyruvate carboxykinase 1	Cytoplasm	kinase
INSIG1	-2.038	insulin induced gene 1	Cytoplasm	other
GATM	-2.316	glycine amidinotransferase	Cytoplasm	enzyme
DIO2	-2.711	iodothyronine deiodinase 2	Cytoplasm	enzyme
FADS2	-3.585	fatty acid desaturase 2	Plasma Membrane	enzyme
PLIN2	-3.641	perilipin 2	Plasma Membrane	other
SCD	-4.546	stearoyl-CoA desaturase	Cytoplasm	enzyme
THRSPA	-6.465	thyroid hormone responsive Spot 14 protein alpha	Nucleus	transcription regulator
		Higher in D2FAST48h
		Higher in D4REFED48h

## Sheet: Sirtuin Sign_30 AR-DEG
Symbol	Gene Name	Log2 Ratio	Location	Type(s)	Entrez Gene ID
LDHB	lactate dehydrogenase B	2.158	Cytoplasm	enzyme	3945
NDRG1	N-myc downstream regulated 1	2.041	Nucleus	kinase	10397
LDHD	lactate dehydrogenase D	1.232	Cytoplasm	enzyme	197257
SLC25A4	solute carrier family 25 member 4	1.227	Cytoplasm	transporter	291
EPAS1	endothelial PAS domain protein 1	0.855	Nucleus	transcription regulator	2034
NDUFA11	NADH:ubiquinone oxidoreductase subunit A11	0.819	Cytoplasm	enzyme	126328
SLC25A6	solute carrier family 25 member 6	0.766	Cytoplasm	transporter	293
NQO1	NAD(P)H quinone dehydrogenase 1	0.719	Cytoplasm	enzyme	1728
NFE2L2	nuclear factor, erythroid 2 like 2	0.662	Nucleus	transcription regulator	4780
SIRT5	sirtuin 5	0.631	Cytoplasm	enzyme	23408
NDUFB10	NADH:ubiquinone oxidoreductase subunit B10	0.612	Cytoplasm	enzyme	4716
SIRT3	sirtuin 3	0.608	Cytoplasm	enzyme	23410
ACADL	acyl-CoA dehydrogenase long chain	0.589	Cytoplasm	enzyme	33
NDUFB6	NADH:ubiquinone oxidoreductase subunit B6	0.582	Cytoplasm	enzyme	4712
NDUFB5	NADH:ubiquinone oxidoreductase subunit B5	0.563	Cytoplasm	enzyme	4711
ATP5PB	ATP synthase peripheral stalk-membrane subunit b	0.518	Cytoplasm	transporter	515
AGTRAP	angiotensin II receptor associated protein	0.511	Plasma Membrane	G-protein coupled receptor	57085
SF3A1	splicing factor 3a subunit 1	0.474	Nucleus	other	10291
SOD2	superoxide dismutase 2	0.401	Cytoplasm	enzyme	6648
NDUFS3	NADH:ubiquinone oxidoreductase core subunit S3	0.394	Cytoplasm	enzyme	4722
TSPO	translocator protein	-0.329	Cytoplasm	transmembrane receptor	706
PRKAA1	protein kinase AMP-activated catalytic subunit alpha 1	-0.331	Cytoplasm	kinase	5562
POLR2F	RNA polymerase II subunit F	-0.352	Nucleus	enzyme	5435
VDAC2	voltage dependent anion channel 2	-0.398	Cytoplasm	ion channel	7417
JUN	Jun proto-oncogene, AP-1 transcription factor subunit	-0.831	Nucleus	transcription regulator	3725
MAPK6	mitogen-activated protein kinase 6	-0.835	Cytoplasm	kinase	5597
PGK1	phosphoglycerate kinase 1	-1.319	Cytoplasm	kinase	5230
ACLY	ATP citrate lyase	-1.572	Cytoplasm	enzyme	47
PCK1	phosphoenolpyruvate carboxykinase 1	-1.726	Cytoplasm	kinase	5105
LDHA	lactate dehydrogenase A	-2.283	Cytoplasm	enzyme	3939
	Higher expression in D2FAST48h
	Higher expression in D4REFED48h

## Sheet: LPS-IL1 RXR Funct_24 AR-DEG
Symbol	Entrez Gene Name	Log2 Ratio	Location	Type(s)	Entrez Gene ID
CYP3A7	cytochrome P450 family 3 subfamily A member 7	2.506	Cytoplasm	enzyme	1551
ABCG5	ATP binding cassette subfamily G member 5	2.063	Plasma Membrane	transporter	64240
HMGCS1	3-hydroxy-3-methylglutaryl-CoA synthase 1	1.557	Cytoplasm	enzyme	3157
ALAS1	5'-aminolevulinate synthase 1	1.52	Cytoplasm	enzyme	211
CETP	cholesteryl ester transfer protein	1.289	Extracellular Space	enzyme	1071
GSTP1	glutathione S-transferase pi 1	1.154	Cytoplasm	enzyme	2950
IL1R1	interleukin 1 receptor type 1	1.119	Plasma Membrane	transmembrane receptor	3554
MGST1	microsomal glutathione S-transferase 1	1.112	Cytoplasm	enzyme	4257
ACOX1	acyl-CoA oxidase 1	1.066	Cytoplasm	enzyme	51
PAPSS2	3'-phosphoadenosine 5'-phosphosulfate synthase 2	0.974	Cytoplasm	enzyme	9060
IL1RAP	interleukin 1 receptor accessory protein	0.898	Plasma Membrane	transmembrane receptor	3556
ALDH7A1	aldehyde dehydrogenase 7 family member A1	0.844	Cytoplasm	enzyme	501
ACSL1	acyl-CoA synthetase long chain family member 1	0.777	Cytoplasm	enzyme	2180
ABCG8	ATP binding cassette subfamily G member 8	0.729	Plasma Membrane	transporter	64241
ABCB11	ATP binding cassette subfamily B member 11	0.716	Plasma Membrane	transporter	8647
CYP3A4	cytochrome P450 family 3 subfamily A member 4	0.576	Cytoplasm	enzyme	1576
MAPK9	mitogen-activated protein kinase 9	-0.769	Cytoplasm	kinase	5601
JUN	Jun proto-oncogene, AP-1 transcription factor subunit	-0.831	Nucleus	transcription regulator	3725
GSTA2	glutathione S-transferase alpha 2	-1.083	Cytoplasm	enzyme	2939
FABP2	fatty acid binding protein 2	-1.171	Cytoplasm	transporter	2169
ALDH18A1	aldehyde dehydrogenase 18 family member A1	-1.563	Cytoplasm	kinase	5832
ACSBG2	acyl-CoA synthetase bubblegum family member 2	-1.577	Cytoplasm	enzyme	81616
FABP7	fatty acid binding protein 7	-1.599	Cytoplasm	transporter	2173
MGST3	microsomal glutathione S-transferase 3	-1.749	Cytoplasm	enzyme	4259
	Higher expression in D2FAST48h
	Higher expression in D4REFED48h
