# Supplementary material for: Transcriptome analyses of liver in newly-hatched chicks during the metabolic perturbation of fasting and re-feeding reveals THRSPA as the key lipogenic transcription factor
Source: BMC Genomics. 2020 Jan 31;21:109. doi: 10.1186/s12864-020-6525-0 (PMC6995218; doi:10.1186/s12864-020-6525-0)
Supplement: Supplementary file 8 — Additional file 8: Pearson’s Correlation Analysis of gene expression levels of 10 DEGs determined by genome microarray and verified by qRT-PCR analyses. A Microsoft Excel file containing the average normalized expression level (log2 ratio) of 10 DEGs as determined by both microarray analysis and qRT-PCR analysis. The Pearson’s correlation coefficient (r = 0.970; P ≤ 0.01, 8 degrees of freedom) indicates a highly significant correlation between gene expression levels obtained from both microarray and qRT-PCR analyses. [file 12864_2020_6525_MOESM8_ESM.xlsx]

## Sheet: Pearson's Correlation_Array-PCR
Additional file 8. Pearson's Correlation of Microarray vs. qRT-PCR Analyses of Hepatic Gene Expression
		Array	qRT-PCR					Array	qRT-PCR
Contrast	Gene	log2 Ratio	log2 Ratio			Contrast	Gene	log2 Ratio	log2 Ratio
D0FAST4h vs D1FED24h	LPIN2	0.786332	0.999254			D0FAST4h vs D1FED24h	THRSPA	-9.83447	-4.57
D0FAST4h vs D4FED96h	LPIN2	0.720073	0.571143			D0FAST4h vs D4FED96h	THRSPA	-11.3558	-11.11
D1FED24h vs D1FAST24h	LPIN2	-1.00994	-1.21926			D1FED24h vs D1FAST24h	THRSPA	5.26462	6.392
D2FED48h vs D2FAST48h	LPIN2	-1.14665	-1.30604			D2FED48h vs D2FAST48h	THRSPA	7.49167	7.492
D2FAST48h vs D2REFED4h	LPIN2	1.24444	1.57153			D2FAST48h vs D2REFED4h	THRSPA	-6.08941	-7.406
D2FAST48h vs D3REFED24h	LPIN2	1.2128	1.46445			D2FAST48h vs D3REFED24h	THRSPA	-7.40617	-7.406
D2FAST48h vs D4REFED48h	LPIN2	1.13818	0.872234			D2FAST48h vs D4REFED48h	THRSPA	-7.66681	-7.667
			Pearson Correlation =	0.984575					Pearson Correlation =	0.959635
		Array	qRT-PCR					Array	qRT-PCR
Contrast	Gene	log2 Ratio	log2 Ratio			Contrast	Gene	log2 Ratio	log2 Ratio
D0FAST4h vs D1FED24h	SCD	-1.436	-10.9352			D0FAST4h vs D1FED24h	ME1	-2.455	-0.320333
D0FAST4h vs D4FED96h	SCD	-4.586	-14.2948			D0FAST4h vs D4FED96h	ME1	-4.642	-6.99345
D1FED24h vs D1FAST24h	SCD	1.744	9.93517			D1FED24h vs D1FAST24h	ME1	2.752	4.47329
D2FED48h vs D2FAST48h	SCD	4.737	11.1083			D2FED48h vs D2FAST48h	ME1	4.742	2.16134
D2FAST48h vs D3REFED24h	SCD	-4.718	-11.1461			D2FAST48h vs D3REFED4h	ME1	-2.781	-4.32395
D2FAST48h vs D4REFED48h	SCD	-4.546	-11.329			D2FAST48h vs D3REFED24h	ME1	-4.842	-6.26558
no_D2FAST48h vs D3REFED4h			Pearson Correlation =	0.935073		D2FAST48h vs D4REFED48h	ME1	-4.972	-6.53329
									Pearson Correlation =	0.912992
		Array	qRT-PCR					Array	qRT-PCR
Contrast	Gene	log2 Ratio	log2 Ratio			Contrast	Gene	log2 Ratio	log2 Ratio
D0FAST4h vs D1FED24h	ATPCL	-1.1864	-1.97734			D0FAST4h vs D1FED24h	PPARG		-1.21147
D0FAST4h vs D4FED96h	ATPCL	-1.67069	-2.97298			D0FAST4h vs D4FED96h	PPARG	-0.349217	-2.63384
D1FED24h vs D1FAST24h	ATPCL	1.09407	1.76054			D1FED24h vs D1FAST24h	PPARG		1.5497
D2FED48h vs D2FAST48h	ATPCL	1.57187	2.65505			D2FED48h vs D2FAST48h	PPARG	0.27584	2.24957
D2FAST48h vs D2REFED4h	ATPCL	-1.80411	-2.82647			D2FAST48h vs D3REFED4h	PPARG	-0.343137	-2.57495
D2FAST48h vs D3REFED24h	ATPCL	-1.42666	-2.8507			D2FAST48h vs D3REFED24h	PPARG	-0.300541	-2.74436
D2FAST48h vs D4REFED48h	ATPCL	-1.57236	-2.78029			D2FAST48h vs D4REFED48h	PPARG		-2.6083
			Pearson Correlation =	0.996532				Pearson Correlation =		0.995229
		Array	qRT-PCR					Array	qRT-PCR
Contrast	Gene	log2 Ratio	log2 Ratio			Contrast	Gene	log2 Ratio	log2 Ratio
D0FAST4h vs D1FED24h	UPP2	1.87755	3.51033			D0FAST4h vs D1FED24h	LDHB	1.407	1.70728
D0FAST4h vs D4FED96h	UPP2	1.45737	1.97058			D0FAST4h vs D4FED96h	LDHB	1.955	1.93629
D1FED24h vs D1FAST24h	UPP2	-2.70391	-4.45943			D1FED24h vs D1FAST24h	LDHB	-1.367	-1.57708
D2FED48h vs D2FAST48h	UPP2	-2.47633	-3.35005			D2FED48h vs D2FAST48h	LDHB	-2.621	-2.75378
D2FAST48h vs D2REFED4h	UPP2	2.48634	3.73199			D2FAST48h vs D2REFED4h	LDHB	0.8	2.75378
D2FAST48h vs D3REFED24h	UPP2	2.60684	3.83643			D2FAST48h vs D3REFED24h	LDHB	2.898	2.78191
D2FAST48h vs D4REFED48h	UPP2	1.93311	1.74715			D2FAST48h vs D4REFED48h	LDHB	2.158	2.02174
		Pearson Correlation =		0.985626				Pearson Correlation =		0.936863
		Array	qRT-PCR					Array	qRT-PCR
Contrast	Gene	log2 Ratio	log2 Ratio			Contrast	Gene	log2 Ratio	log2 Ratio
D0FAST4h vs D1FED24h	IL15		-0.00261609			D0FAST4h vs D1FED24h	ANGTPL3
D0FAST4h vs D4FED96h	IL15		-0.333205			D0FAST4h vs D4FED96h	ANGTPL3	-0.662941	-4.91655
D1FED24h vs D1FAST24h	IL15	-0.745688	-1.62494			D1FED24h vs D1FAST24h	ANGTPL3
D2FED48h vs D2FAST48h	IL15	-0.996691	-1.66228			D2FED48h vs D2FAST48h	ANGTPL3	0.852882	5.9893
D2FAST48h vs D2REFED4h	IL15	0.721848	1.10761			D2FAST48h vs D2REFED4h	ANGTPL3	-0.755009	-6.32762
D2FAST48h vs D3REFED24h	IL15	1.00106	2.02508			D2FAST48h vs D3REFED24h	ANGTPL3
D2FAST48h vs D4REFED48h	IL15	0.777394	1.21516			D2FAST48h vs D4REFED48h	ANGTPL3	-0.875274	-6.06271
		Pearson Correlation =		0.991702				Pearson Correlation =		0.996811
		Array	qRT-PCR					Array	qRT-PCR
Contrast	Gene	log2 Ratio	log2 Ratio			Contrast	Gene	log2 Ratio	log2 Ratio
D0FAST4h vs D1FED24h	PANK1	0.559677	0.768911			D0FAST4h vs D1FED24h	FAT1
D0FAST4h vs D4FED96h	PANK1					D0FAST4h vs D4FED96h	FAT1
D1FED24h vs D1FAST24h	PANK1	-0.726281	-0.88911			D1FED24h vs D1FAST24h	FAT1
D2FED48h vs D2FAST48h	PANK1	-0.779679	-1.08487			D2FED48h vs D2FAST48h	FAT1
D2FAST48h vs D2REFED4h	PANK1	0.882219	1.23708			D2FAST48h vs D2REFED4h	FAT1
D2FAST48h vs D3REFED24h	PANK1	0.679355	0.814067			D2FAST48h vs D3REFED24h	FAT1	-0.228596	-1.36879
D2FAST48h vs D4REFED48h	PANK1	0.533154	0.632394			D2FAST48h vs D4REFED48h	FAT1	-0.269058	-1.82278
		Pearson Correlation =		0.997307				Pearson Correlation =		1
								Array	qRT-PCR
						Contrast	Gene	log2 Ratio	log2 Ratio
						D0FAST4h vs D1FED24h	GAPDH
						D0FAST4h vs D4FED96h	GAPDH	-0.49755	-1.14565
						D1FED24h vs D1FAST24h	GAPDH
						D2FED48h vs D2FAST48h	GAPDH
						D2FAST48h vs D2REFED4h	GAPDH
						D2FAST48h vs D3REFED24h	GAPDH
						D2FAST48h vs D4REFED48h	GAPDH	-0.485193	-0.80249
Summary of Pearson Correlation Coefficients								Pearson Correlation =		1
			Gene	r
			LPIN2	0.984575
			SCD	0.935073
			ATPCL	0.996532
			UPP2	0.985626
			IL15	0.991702
			THRSPA	0.959635
			ME1	0.912992
			PPARG	0.995229
			PANK1	0.997307
			LDHB	0.936863
			ANGTPL3	0.996811
			Pearson Correlation Coefficient r=	0.972031
			degrees of freedom= 11-2 =9
			P≤0.001
