# Supplementary material for: Transcriptome analyses of liver in newly-hatched chicks during the metabolic perturbation of fasting and re-feeding reveals THRSPA as the key lipogenic transcription factor
Source: BMC Genomics. 2020 Jan 31;21:109. doi: 10.1186/s12864-020-6525-0 (PMC6995218; doi:10.1186/s12864-020-6525-0)
Supplement: Supplementary file 9 — Additional file 9: Microarray reference RNA hybridization design. A Microsoft Excel file containing a single worksheet “20.7 K Array Hybridization Design”. A total of 50 Arizona 20.7 K Chicken Oligo Arrays (NCBI GEO Platform # GPL6049) were used in a reference RNA hybridization design. Each biological sample (liver RNA sample) was labelled with Alexa Flour® 555 (green) dye. An aliquot of the pooled reference RNA sample was labelled with Alexa Flour® 647 (red) dye and these were hybridized together on one of the 20.7 K oligo microarrays. The 50 microarrays were assigned to 10 fasting-refeeding treatment groups with five biological replicates (liver RNA from five cockerels). A balanced block design was used for hybridization of 10 microarrays across 5 consecutive days, where one liver RNA sample represented each of the 10 treatment groups on each hybridization day (10 arrays/day). [file 12864_2020_6525_MOESM9_ESM.xlsx]

## Sheet: 20.7KArray Hybridization Design
Additional file 8. Microarray Reference RNA Hybridization Design
Age	TRT	Age_TRT Group	Replication	Hybridization	RNA sample #	Slide #	Hybridization day		Arizona_Gallus gallus 20.7K_Oligo Array_v1.0				NCBI GEO Platform # GPL6049
d0	Newly hatched-not fed	D0FAST4h	1	Alexa555	4	S54	1
				Alexa647	Reference pool				Experimental Design: 10 treatments x 5 birds/trt = 50 slides
d1	FED 1 day	D1FED24h	1	Alexa555	11	S55	1		Balanced block hybridization: 10 slides x 5 days = 50 slides
				Alexa647	Reference pool
d1	FASTED 1 day	D1FAST24h	1	Alexa555	19	S56	1		Reference RNA Design:			Labeled with:
				Alexa647	Reference pool				Sample Liver aRNA (4 mg)			Alexa Flour® 555
d2	FED 2 days	D2FED48h	1	Alexa555	27	S57	1		Reference aRNA Pool (4 mg)			Alexa Flour® 647
				Alexa647	Reference pool
d2	FASTED 2 days	D2FAST48h	1	Alexa555	35	S58	1
				Alexa647	Reference pool			TRT	Treatment	Day	Nutritional State		Biological Replicates
d2	REFED 4 hr after 2 day fast	D2REFED4h	1	Alexa555	44	S59	1	1	D0FAST4h	d0	Newly-hatched--Not fed		5
				Alexa647	Reference pool			2	D1FED24h	d1	Fed 1 day		5
d3	FED 3 days	D3FED76h	1	Alexa555	52	S60	1	3	D1FAST24h	d1	Fasted 1 day		5
				Alexa647	Reference pool			4	D2FED48h	d2	Fed 2 days		5
d3	REFED 24 hr after 2 day fast	D3REFED24h	1	Alexa555	59	S61	1	5	D2FAST48h	d2	Fasted 2 days		5
				Alexa647	Reference pool			6	D2REFED4h	d2	Refed 4 hr after 2-day fast		5
d4	FED 4 days	D4FED96h	1	Alexa555	67	S62	1	7	D3FED72h	d3	Fed 3 days		5
				Alexa647	Reference pool			8	D3REFED24h	d3	Refed 24 hr after 2-day fast		5
d4	REFED 48 hr after 2 day fast	D4REFED48h	1	Alexa555	75	S63	1	9	D4FED96h	d4	Fed 4 days		5
				Alexa647	Reference pool			10	D4REFED48h	d4	Refed 48 hr after 2-day fast		5
d0	Newly hatched-not fed	D0FAST4h	2	Alexa555	5	S64	2
				Alexa647	Reference pool
d1	FED 1 day	D1FED24h	2	Alexa555	10	S65	2
				Alexa647	Reference pool
d1	FASTED 1 day	D1FAST24h	2	Alexa555	20	S66	2
				Alexa647	Reference pool
d2	FED 2 days	D2FED48h	2	Alexa555	29	S67	2
				Alexa647	Reference pool
d2	FASTED 2 days	D2FAST48h	2	Alexa555	36	S74	2
				Alexa647	Reference pool
d2	REFED 4 hr after 2 day fast	D2REFED4h	2	Alexa555	45	S69	2
				Alexa647	Reference pool
d3	FED 3 days	D3FED76h	2	Alexa555	53	S70	2
				Alexa647	Reference pool
d3	REFED 24 hr after 2 day fast	D3REFED24h	2	Alexa555	60	S71	2
				Alexa647	Reference pool
d4	FED 4 days	D4FED96h	2	Alexa555	69	S72	2
				Alexa647	Reference pool
d4	REFED 48 hr after 2 day fast	D4REFED48h	2	Alexa555	76	S73	2
				Alexa647	Reference pool
d0	Newly hatched-not fed	D0FAST4h	3	Alexa555	6	S75	3
				Alexa647	Reference pool
d1	FED 1 day	D1FED24h	3	Alexa555	14	S76	3
				Alexa647	Reference pool
d1	FASTED 1 day	D1FAST24h	3	Alexa555	21	S77	3
				Alexa647	Reference pool
d2	FED 2 days	D2FED48h	3	Alexa555	30	S78	3
				Alexa647	Reference pool
d2	FASTED 2 days	D2FAST48h	3	Alexa555	38	S79	3
				Alexa647	Reference pool
d2	REFED 4 hr after 2 day fast	D2REFED4h	3	Alexa555	46	S80	3
				Alexa647	Reference pool
d3	FED 3 days	D3FED76h	3	Alexa555	54	S81	3
				Alexa647	Reference pool
d3	REFED 24 hr after 2 day fast	D3REFED24h	3	Alexa555	61	S82	3
				Alexa647	Reference pool
d4	FED 4 days	D4FED96h	3	Alexa555	70	S83	3
				Alexa647	Reference pool
d4	REFED 48 hr after 2 day fast	D4REFED48h	3	Alexa555	77	S84	3
				Alexa647	Reference pool
d0	Newly hatched-not fed	D0FAST4h	4	Alexa555	7	S85	4
				Alexa647	Reference pool
d1	FED 1 day	D1FED24h	4	Alexa555	15	S86	4
				Alexa647	Reference pool
d1	FASTED 1 day	D1FAST24h	4	Alexa555	22	S87	4
				Alexa647	Reference pool
d2	FED 2 days	D2FED48h	4	Alexa555	31	S88	4
				Alexa647	Reference pool
d2	FASTED 2 days	D2FAST48h	4	Alexa555	39	S89	4
				Alexa647	Reference pool
d2	REFED 4 hr after 2 day fast	D2REFED4h	4	Alexa555	47	S90	4
				Alexa647	Reference pool
d3	FED 3 days	D3FED76h	4	Alexa555	55	S91	4
				Alexa647	Reference pool
d3	REFED 24 hr after 2 day fast	D3REFED24h	4	Alexa555	62	S92	4
				Alexa647	Reference pool
d4	FED 4 days	D4FED96h	4	Alexa555	71	S93	4
				Alexa647	Reference pool
d4	REFED 48 hr after 2 day fast	D4REFED48h	4	Alexa555	78	S94	4
				Alexa647	Reference pool
d0	Newly hatched-not fed	D0FAST4h	5	Alexa555	8	S95	5
				Alexa647	Reference pool
d1	FED 1 day	D1FED24h	5	Alexa555	16	S96	5
				Alexa647	Reference pool
d1	FASTED 1 day	D1FAST24h	5	Alexa555	23	S97	5
				Alexa647	Reference pool
d2	FED 2 days	D2FED48h	5	Alexa555	32	S98	5
				Alexa647	Reference pool
d2	FASTED 2 days	D2FAST48h	5	Alexa555	40	S99	5
				Alexa647	Reference pool
d2	REFED 4 hr after 2 day fast	D2REFED4h	5	Alexa555	48	S100	5
				Alexa647	Reference pool
d3	FED 3 days	D3FED76h	5	Alexa555	56	S101	5
				Alexa647	Reference pool
d3	REFED 24 hr after 2 day fast	D3REFED24h	5	Alexa555	64	S102	5
				Alexa647	Reference pool
d4	FED 4 days	D4FED96h	5	Alexa555	66	S103	5
				Alexa647	Reference pool
d4	REFED 48 hr after 2 day fast	D4REFED48h	5	Alexa555	80	S104	5
				Alexa647	Reference pool
Main effects of treatment
Fed	D1FED, D2FED, D3FED, D4FED
Fasted	D0, D1FAST, D2FAST
Re-fed	D2REFED4h, D3REFED24, D4REFED48h
