# Supplementary material for: Transcriptome analyses of liver in newly-hatched chicks during the metabolic perturbation of fasting and re-feeding reveals THRSPA as the key lipogenic transcription factor
Source: BMC Genomics. 2020 Jan 31;21:109. doi: 10.1186/s12864-020-6525-0 (PMC6995218; doi:10.1186/s12864-020-6525-0)
Supplement: Supplementary file 10 — Additional file 10: Information on primers used for qRT-PCR verification of differential gene expression. A Microsoft Excel file containing a single worksheet “Primers qRT-PCR Assay”. This table provides information on the design of qRT-PCR primers for 20 chicken genes. The Roslin Institute Gallus gallus (RIGG) oligo ID number, NCBI Entrez Gene ID, gene symbol, gene description, and the 5′-3′ sequence for forward and reverse primers used for qRT-PCR analysis are provided. Although four “invariant genes” were included, only two genes were acceptable by qBase software for use in normalization of qRT-PCR expression levels. [file 12864_2020_6525_MOESM10_ESM.xlsx]

## Sheet: Primers qRT-PCR Assay
Additional file 9. Information on primers used for qRT-PCR verification of differential gene expression
Oligo_ID*	Entrez_GeneID	Symbol	Entrez_Description	Forward primer (5'-3')	Reverse primer (5'-3')
n/a	428222	AGO1	argonaute 1, RISC catalytic component	AACTCGCCTTGCCTTCATGA	GCAGAGTGAATTCCCAGTATTAGGA
RIGG03060	427308	ALDOB	Aldolase B, fructose-bisphosphate	GCGTGCAGTGTTGAAGATCAG	GGTGTTGGCGTTCTCTTGGA
RIGG10051	769087	ANGTPL4	Angiopoietin-like 4	TGGCCGGGCAGCAA	AACAGTAGACTTTGAAGGGCTGAGA
RIGG11684	395373	ATPCL	ATP citrate lyase	TGCTGAGCGAGCGTTTAGTG	CCCACGCCGCTTGATC
RIGG02495	421392	COX7A2L	Cytochrome c oxidase subunit VIIa polypeptide 2 like	GCCGGTGGGTCGTAGGA	CGTGAAGCCGTTGAACTTGTAG
RIGG07906	396061	FASN	Fatty acid synthase	ACTGTGGGCTCCAAATCTTCA	ACCGGTGTTGGTTTGCAAA
RIGG09240	395168	FAT1	FAT atypical cadherin 1	GCCCTGTCAAATGGAGGTTA	CATAAAGGCAGGGATTGGAA
RIGG04136	374193	GAPDH	Glyceraldehyde-3-phosphate dehydrogenase	GGATACACAGAGGACCAGGTTGT	TTGCTGTATCCAAACTCATTGTCA
RIGG20060	395258	IL15	Interleukin 15	AGGAAGCATGATGTACGGAACAT	TTTGCTGTTGTGGAATTCAACTG
RIGG19715	420442	INSIG1	Insulin induced gene 1	CAGGTGTTTGTGGCCATTGA	AGCTTGGGAGGAAACCCTAATC
RIGG05375	373997	LDHB	Lactate dehydrogenase B	ACAGCGAGAACTGGAAGGAA	AGCTCAGCAACGCTAAGACC
RIGG18171	421059	LPIN2	Lipin 2	TGGTCCGGCAGCAGGAT	GAGCGCAAGACACCAAGCTT
RIGG18782	374189	ME1	Malic enzyme 1, NADP(+)-dependent, cytosolic	TGGACAGGGTAACAATTCCTACGT	CAGGCGACCTTCCTGTAAATTC
RIGG13362	423792	PANK1	Pantothenate kinase 1	GAGGTGCCATGCACAGGTT	CCGTGGCACAGAGCGTAGT
RIGG05780	374120	PPARA	Peroxisome proliferator-activated receptor alpha	CAAACCAACCATCCTGACGAT	GGAGGTCAGCCATTTTTTGGA
RIGG07173	373928	PPARG	Peroxisome proliferator-activated receptor gamma	CACTGCAGGAACAGAACAAAGAA	TCCACAGAGCGAAACTGACATC
RIGG02661	374134	RPL14	Ribosomal protein L14	CCTTCGGGAGGCATGCT	CCACTAGCGCCCTGTTCTG
RIGG12990	395706	SCD	Stearoyl-CoA desaturase (delta-9-desaturase)	GTCATCTTGGCCCGGAAA	GAACTCAGCCGCTCTTGTGACT
RIGG16545	395304	SREBP2	Sterol regulatory element binding transcription factor 2	GTCGGCGATCCTGAGGAA	CTCTTCTGCACGGCCATCTT
RIGG19635	404755	THRSPA	Thyroid hormone responsive spot 14 alpha	CGGAGACTCCAAGGGTGATC	GGGACTTGGCACAGGAATAAAG
RIGG04084	424326	UPP2	Uridine phosphorylase 2	CCCTTCTGTGTCCATCATGCT	TGGTGACGTCTCGGCATTT
Primers designed by PrimerExpress software (Applied Biosystems, Inc.)
*RIGG = Roslin Institute Gallus gallus
n/a = Non-applicable (not on array)
	Invariant gene used for normalization
Note: GAPDH was determined as a DEG by microarray and qRT-PCR analyses; therefore, GAPDH was rejected by geNorm software for normalization (see Additional file 9).
